# Supplementary material for: Machine learning in internet financial risk management: A systematic literature review
Source: PLoS One. 2024 Apr 16;19(4):e0300195. doi: 10.1371/journal.pone.0300195 (PMC11020399; doi:10.1371/journal.pone.0300195)
Supplement: S2 File — (CSV) [file pone.0300195.s002.csv]

Authors	Author full names	Author(s) ID	Title	Year	Source title	Volume	Issue	Art. No.	Page start	Page end	Page count	Cited by	DOI	Link	Affiliations	Authors with affiliations	Abstract	Author Keywords	Index Keywords	Molecular Sequence Numbers	Chemicals/CAS	Tradenames	Manufacturers	Funding Details	Funding Texts	References	Correspondence Address	Editors	Publisher	Sponsors	Conference name	Conference date	Conference location	Conference code	ISSN	ISBN	CODEN	PubMed ID	Language of Original Document	Abbreviated Source Title	Document Type	Publication Stage	Open Access	Source	EID
Deng D.; Chen Z.	Deng, Dongsheng (57845540000); Chen, Zhao (57201670635)	57845540000; 57201670635	Internet Financial Risks and Investors’ Risk Awareness ——Evidence from Transaction Data of Online Lending Platforms	2019	China Finance and Economic Review	8	3		59	74	15	0	10.1515/cfer-2019-080305	https://www.scopus.com/inward/record.uri?eid=2-s2.0-85135978786&doi=10.1515%2fcfer-2019-080305&partnerID=40&md5=910722ab446cbfdfe5adf4bb74629bb6	China Center for Economic Studies, Fudan University, China	Deng D., China Center for Economic Studies, Fudan University, China; Chen Z., China Center for Economic Studies, Fudan University, China	For the first time, this paper uses the operation data of 575 online P2P lending platforms to test whether investors have a strong risk awareness of online lending products. It is found that investors’ behavior shows a certain risk awareness, both for the individual risk of specific platforms and for the overall market risk of the industry. On the one hand, raising interest rates and shortening t…	market risk; online P2P lending; problematic platforms; risk awareness								Ai J. D., P2P Lending Platform Risk Prevention, China Finance (Zhongguo Jinron), 14, pp. 79-81, (2012); Chen D. Y., Zhu H., Zheng H. C., Risk, Trust and Willingness to Lend—An Empirical Study based on The Registered Users of PPDAI, Management Review (Guanli Pinglun), 1, pp. 150-158, (2014); Chen H., Ma Y. J., P2P Online Lending Interest Rate Pricing Model, Contemporary Finance & Economics (Dangda…	D. Deng; China Center for Economic Studies, Fudan University, China; email: ddswhu@outlook.com		Walter de Gruyter GmbH						20954638				English	Chi. Financ. Econ. Rev.	Article	Final		Scopus	2-s2.0-85135978786
Pi T.; Hu H.; Lu J.; Chen X.	Pi, Tianlei (57208002689); Hu, Haoxuan (57222724914); Lu, Jingyi (57659963100); Chen, Xue (57659031700)	57208002689; 57222724914; 57659963100; 57659031700	The Analysis of Fintech Risks in China: Based on Fuzzy Models	2022	Mathematics	10	9	1395				3	10.3390/math10091395	https://www.scopus.com/inward/record.uri?eid=2-s2.0-85129258015&doi=10.3390%2fmath10091395&partnerID=40&md5=5e1a4f7eb62a3d2af1f60764285e79a8	School of Economics and Business Administration, Chongqing University, Chongqing, 400030, China; School of Materials Science and Engineering, Chongqing University, Chongqing, 400030, China; School of Civil Engineering, Wuhan University, Wuhan, 430072, China	Pi T., School of Economics and Business Administration, Chongqing University, Chongqing, 400030, China; Hu H., School of Materials Science and Engineering, Chongqing University, Chongqing, 400030, China; Lu J., School of Civil Engineering, Wuhan University, Wuhan, 430072, China; Chen X., School of Economics and Business Administration, Chongqing University, Chongqing, 400030, China	Fintech has not changed the nature and risk attributes of financial business. Its openness, interoperability, and other characteristics trigger the concealment, infectivity, universality and sudden characteristics of financial risk more obviously, and the potential systemic risk more complexly. This paper adopts fuzzy set analysis to conduct a comprehensive review of Fintech risk. It is found tha…	Fintech; fuzzy analytic hierarchy process; fuzzy models								Ma Y., Liu D., Introduction to the special issue on Crowdfunding and Fintech, Financ. Innov, 3, (2017); Demertzis M., Merler S., Wolff G.B., Capital Markets Union and the Fintech opportunity, J. Financ. Regul, 4, pp. 157-165, (2018); Benston G.J., Smith C.W., A transactions cost approach to the theory of financial intermediation, J. Financ, 31, pp. 215-231, (1976); Boyd J.H., Smith B.D., Intermed…	T. Pi; School of Economics and Business Administration, Chongqing University, Chongqing, 400030, China; email: pitianlei@cqu.edu.cn		MDPI						22277390				English	Mathematics	Article	Final	All Open Access; Gold Open Access	Scopus	2-s2.0-85129258015
Zhao L.; Qi R.	Zhao, Lei (57215421103); Qi, Rangkun (57211782517)	57215421103; 57211782517	Can improving the quality of information disclosure weaken the professional identity discrimination in the p2p lending market?; [Ar gerinant informacijos atskleidimo kokybę susilpnėja diskriminavimas dėl profesinės tapatybės tarpusavio skolinimo rinkoje?]	2019	Transformations in Business and Economics	18	1		214	233	19	4		https://www.scopus.com/inward/record.uri?eid=2-s2.0-85080885712&partnerID=40&md5=3c634f7ee7dcefc62e47e4ea8b88a42d	School of Accounting, Zhengzhou University of Aeronautics, No. 15, West Wenyuan Road, Zhengdong New District, 450046, Henan, China; School of Finance, Zhongnan University of Economics and Law, No. 182, Nanhu Avenue, Wuhan, 430073, Hubei, China	Zhao L., School of Accounting, Zhengzhou University of Aeronautics, No. 15, West Wenyuan Road, Zhengdong New District, 450046, Henan, China; Qi R., School of Finance, Zhongnan University of Economics and Law, No. 182, Nanhu Avenue, Wuhan, 430073, Hubei, China	Identity discrimination has received considerable attention in the financial market but existing studies have neglected the possibility of professional identity discrimination in the peer-to-peer (P2P) lending market. This possibility was explored by analysing the relationship between information disclosure quality and professional identity discrimination as well as the risk identification abilit…	Information disclosure quality; P2P; Professional identity discrimination								Aggarwal R., Goodell J.W., Selleck L.J., Lending to women in microfinance: Role of social trust, International Business Review, 24, 1, pp. 55-65, (2015); Agrawal A.K., Catalini C., Goldfarb A., The Geography of Crowdfunding, National Bureau of Economic Research, (2011); Alesina A.F., Lotti F., Mistrulli P.E., Do women pay more for credit? Evidence from Italy, Journal of the European Economic Asso…	R. Qi; School of Finance, Zhongnan University of Economics and Law, Wuhan, No. 182, Nanhu Avenue, 430073, China; email: rangkun@126.com		Vilnius University						16484460				English	Transform. Bus. Econ.	Article	Final		Scopus	2-s2.0-85080885712
Chen X.; Zhang H.; Teng L.	Chen, Xiaohui (57328268100); Zhang, Hongwei (49962564300); Teng, Lei (57659233800)	57328268100; 49962564300; 57659233800	Technology risk management in fintech: underlying mechanisms and challenges	2022	Journal of Operational Risk	17	2		1	21	20	2	10.21314/JOP.2022.022	https://www.scopus.com/inward/record.uri?eid=2-s2.0-85131051231&doi=10.21314%2fJOP.2022.022&partnerID=40&md5=a6529ec1d12a63e1a477fb0d7ac5a9c1	Faculty of Economics and Business Administration, Yibin University, 8 Jiusheng Road, Sichuan Province, Yibin, City, China; School of Economics, Sichuan University, 24 Section 1, South 1st Ring Road, Wuhou District, Sichuan, Chengdu, China; School of Statistics, Chengdu University of Information Technology, 10 Xingfu Road, Longquanyi District, Sichuan, Yangguang City, Chengdu, China	Chen X., Faculty of Economics and Business Administration, Yibin University, 8 Jiusheng Road, Sichuan Province, Yibin, City, China; Zhang H., School of Economics, Sichuan University, 24 Section 1, South 1st Ring Road, Wuhou District, Sichuan, Chengdu, China; Teng L., School of Statistics, Chengdu University of Information Technology, 10 Xingfu Road, Longquanyi District, Sichuan, Yangguang City, C…	Fintech risk is a risk specific to financial technologies. What is its underlying mechanism? What are the challenges? This study focuses on the foundational technology of fintech to address these questions. The results show that there are three major drivers of fintech technology risk: algorithms, the cloud and data. These three factors may have adverse effects on financial consumers, fintech inn…	fintech; regulatory sandbox; systemic financial risk; technology risk; underlyimechanisms						High-level Talent Sailing Project of Yibin University, (2021QH016)	This study is supported by the High-level Talent Sailing Project of Yibin University (Research on Umbrella Fintech Regulatory Sandbox in China, project 2021QH016).	Allen H. J., A US regulatory sandbox, Working Paper, Social Science Research Network, (2017); Arner D. W., Barberis J. N., Buckley R. P., The evolution of Fintech: a new post-crisis paradigm?, Georgetown Journal of International Law, 47, 4, pp. 1271-1319, (2015); Arner D. W., Zetzsche D. A., Buckley R. P., Barberis J. N., FinTech and RegTech: enabling innovation while preserving financial stabili…	X. Chen; Faculty of Economics and Business Administration, Yibin University, Yibin, City, 8 Jiusheng Road, Sichuan Province, China; email: cxh@163.com		Incisive Media Ltd.						17446740				English	J. Oper. Risk	Article	Final		Scopus	2-s2.0-85131051231
Li E.; Mao M.Q.; Zhang H.F.; Zheng H.	Li, Emma (57188992898); Mao, Mike Qinghao (56153965800); Zhang, Hong Feng (16025991000); Zheng, Hao (58045779200)	57188992898; 56153965800; 16025991000; 58045779200	Banks’ investments in fintech ventures	2023	Journal of Banking and Finance	149		106754				1	10.1016/j.jbankfin.2022.106754	https://www.scopus.com/inward/record.uri?eid=2-s2.0-85145837799&doi=10.1016%2fj.jbankfin.2022.106754&partnerID=40&md5=e44414efc99ae36ecf4c92b991e7c641	Research Institute of Economics and Management, Southwestern University of Finance and Economics, China; Department of Finance, Deakin University, Australia	Li E., Department of Finance, Deakin University, Australia; Mao M.Q., Department of Finance, Deakin University, Australia; Zhang H.F., Department of Finance, Deakin University, Australia; Zheng H., Research Institute of Economics and Management, Southwestern University of Finance and Economics, China	We investigate the patterns and performance of banks’ investments in fintech ventures in the United States. We document that banks, as compared to independent venture capitalists (IVCs), invest a larger proportion in fintech startups and achieve a higher IPO exit rate. The better exit performance is neither explained by banks’ tendency to invest in later-round or larger deals, nor contributed by …	Banks; Fintech ventures; IPO								Alexy O.T., Block J.H., Sandner P., Wal T., A L.J., Social capital of venture capitalists and startup funding, Small Bus. Econ., 39, 4, pp. 835-851, (2012); Allen F., Gu X., Jagtiani J., A survey of fintech research and policy discussion, Rev. Corp. Financ., 1, pp. 259-339, (2021); Aragon G.O., Li E., (2018); Barry C.B., New directions in research on venture capital finance, Financ. Manag., 23, 3…	H. Zheng; Research Institute of Economics and Management, Southwestern University of Finance and Economics, China; email: haozheng@swufe.edu.cn		Elsevier B.V.						3784266		JBFID		English	J. Bank. Financ.	Article	Final		Scopus	2-s2.0-85145837799
Callaway S.K.	Callaway, Stephen K. (26648149400)	26648149400	Strategic context for bank units: Comparing resource flows for Internet ventures and traditional branches	2006	Journal of High Technology Management Research	17	1		1	15	14	1	10.1016/j.hitech.2006.05.001	https://www.scopus.com/inward/record.uri?eid=2-s2.0-33745647270&doi=10.1016%2fj.hitech.2006.05.001&partnerID=40&md5=4ad6c44134460e0606b362931775ef2e	University of Southern Indiana, Department of Management and Marketing, School of Business, Evansville, IN 47712, 8600 University Blvd, United States	Callaway S.K., University of Southern Indiana, Department of Management and Marketing, School of Business, Evansville, IN 47712, 8600 University Blvd, United States	Theories about strategic context [Gupta, A.K., & Govindarajan, V. (1991). Knowledge flows and the structure of control within multinational corporations. Academy of Management Review, 16(4), 768-792] provide an ideal venue for explaining internal corporate venturing (ICVs) [Burgelman, R. (1983). A process model of internal corporate venturing in a major diversified firm. Administrative Science Qu…	Internal corporate ventures; Internet banking; Product innovation; Strategic context	Control systems; Electronic commerce; Industrial management; Internet; Product development; Internal corporate ventures; Internet banking; Product innovation; Strategic context; Strategic planning							Aldrich H.E., Fiol C.M., Fools rush in? The institutional context of industry creation, Academy of Management Review, 19, pp. 645-670, (1994); Bartlett C., Ghoshal S., Tap your subsidiaries for global reach, Harvard Business Review, pp. 87-94, (1986); Birkinshaw J.M., Morrison A.J., Configurations of strategy and structure in subsidiaries of multinational corporations, Journal of International Bu…	S.K. Callaway; University of Southern Indiana, Department of Management and Marketing, School of Business, Evansville, IN 47712, 8600 University Blvd, United States; email: scallaway@usi.edu								10478310		JTMRE		English	J. High Technol. Manage. Res.	Article	Final		Scopus	2-s2.0-33745647270
Yan G.	Yan, Gujun (43262182800)	43262182800	Risk types and risk amplification of online finance	2013	Information Technology Journal	12	3		494	497	3	2	10.3923/itj.2013.494.497	https://www.scopus.com/inward/record.uri?eid=2-s2.0-84872940866&doi=10.3923%2fitj.2013.494.497&partnerID=40&md5=aa9d82dee88779ff18cf064c94c84fae	Department of Finance, Zhejiang University, Hangzhou, 310030, China	Yan G., Department of Finance, Zhejiang University, Hangzhou, 310030, China	Online finance not only has the same risks as the traditional financial sector, but also brings new types of risks and the amplification effect of the financial risks. In the circumstances of online finance, risk correlation between countries is increasing due to worldwide mutual penetration of financial businesses and customers. Facing the risk test of the Internet finance, risk control and mana…	Online finance; Risk amplification; Risks; Virtual financial services	Amplification; Risks; Financial risks; Financial sectors; Financial service; Risk controls; Risk correlations; Risk types; Finance							Anguelov C.E., Hilgert M.A., Hogarth J.M., U.S. consumers and electronic banking: 1995-2003, The Federal Reserve Bulletin, pp. 1-18, (2004); Chang Y.T., Dynamics of Banking Technology Adoption: An Application to Internet Banking, (2002); Danwa F., Wenbin H., Tingxue D., Network finance security problems and countermeasures, Proceedings of the International Symposium on Computer Network and Multim…									18125646				English	Inf. Technol. J.	Article	Final	All Open Access; Bronze Open Access	Scopus	2-s2.0-84872940866
Xia H.; Lu D.; Lin B.; Nord J.H.; Zhang J.Z.	Xia, Huosong (23391245900); Lu, Duqun (57802228900); Lin, Boqiang (35098935000); Nord, Jeretta Horn (7004709116); Zhang, Justin Zuopeng (57924154800)	23391245900; 57802228900; 35098935000; 7004709116; 57924154800	Trust in Fintech: Risk, Governance, and Continuance Intention	2023	Journal of Computer Information Systems	63	3		648	662	14	2	10.1080/08874417.2022.2093295	https://www.scopus.com/inward/record.uri?eid=2-s2.0-85134177345&doi=10.1080%2f08874417.2022.2093295&partnerID=40&md5=497ac30be4bf6e10bae71c558fb4a6c3	School of Management, Wuhan Textile University, Hubei, Wuhan, China; Research Center of Enterprise Decision Support, Key Research Institute of Humanities and Social Sciences in Universities of Hubei Province, Hubei, Wuhan, China; School of Management, China Institute for Studies in Energy Policy, Xiamen University, Fujian, Xiamen, China; Department of Management Science & Information Systems, Spe…	Xia H., School of Management, Wuhan Textile University, Hubei, Wuhan, China, Research Center of Enterprise Decision Support, Key Research Institute of Humanities and Social Sciences in Universities of Hubei Province, Hubei, Wuhan, China; Lu D., School of Management, Wuhan Textile University, Hubei, Wuhan, China; Lin B., School of Management, China Institute for Studies in Energy Policy, Xiamen Un…	The rapid development of Fintech (financial technology) urges Fintech platforms to better understand users’ perceptions and behaviors toward Fintech use. Based on the theoretical framework of trust, risk perception, platform governance, and information system continuous use theories, we construct a model to explore how users’ different trust perceptions on Fintech platforms affect their risk perc…	fintech platform; information systems continuous use model; platform governance; risk perception; Trust perception	Information systems; Information use; Continuance intentions; Fintech platform; Information system continuous use model; Institutional trust; Platform governance; Technology continuances; Technology platforms; Technology risks; Trust perception; Use-model; Risk perception					National Natural Science Foundation of China, NSFC, (71871172, 72171184)	This work was supported by the National Natural Science Foundation of China [71871172; 72171184].	Mombeuil C., An exploratory investigation of factors affecting and best predicting the renewed adoption of mobile wallets, J Retail Consum Serv, 55, (2020); Lee I., Shin Y.J., Fintech: ecosystem, business models, investment decisions, and challenges, Bus Horizons, 61, 1, pp. 35-46, (2018); Ryu H.S., What makes users willing or hesitant to use Fintech?: the moderating effect of user type, Ind Mana…	J.Z. Zhang; Department of Management, Coggin College of Business, University of North Florida, Jacksonville, 32224, United States; email: justin.zhang@unf.edu		Taylor and Francis Ltd.						8874417				English	J. Comput. Inf. Syst.	Article	Final		Scopus	2-s2.0-85134177345
Vučinić M.; Luburić R.	Vučinić, Milena (56982807800); Luburić, Radoica (56698380500)	56982807800; 56698380500	Fintech, Risk-Based Thinking and Cyber Risk	2022	Journal of Central Banking Theory and Practice	11	2		27	53	26	9	10.2478/jcbtp-2022-0012	https://www.scopus.com/inward/record.uri?eid=2-s2.0-85129713979&doi=10.2478%2fjcbtp-2022-0012&partnerID=40&md5=90180d650a7bf1523d720a1634701b1e	Central Bank of Montenegro, Podgorica, Montenegro	Vučinić M., Central Bank of Montenegro, Podgorica, Montenegro; Luburić R., Central Bank of Montenegro, Podgorica, Montenegro	Financial technology innovations (Fintech) are changing the provision of traditional financial services. Although they bring with them various benefits and opportunities, they also have weaknesses and pose potential threats to financial systems. The paper examines the latest developments in the area of Fintech and outlines the potential benefits and associated risks. It highlights the vital role …	"Risk-based thinking"; Cyber risk; Financial Technological Innovations (Fintech); Risk Management								Agrafiotis I., Maria B., Cornish P., Creese S., Goldsmith M., Ignatuschtschenko E., Roberts T., Upton D., Cyber Harm: Concepts, Taxonomy and Measurement, Said Business School WP, pp. 2016-2023, (2016); Aldasoro I., Gambacorta L., Giudici P., Leach T., The Drivers of Cyber Risk. BIS WP No 865, (2020); Allianz Global Corporate & Specialty, (2022); Allianz Global Corporate & Specialty, The Most Impo…			Sciendo						18009581				English	J. Cent. Bank. Theory Pract.	Article	Final	All Open Access; Gold Open Access	Scopus	2-s2.0-85129713979
Li S.; Liu X.; Li C.	Li, Shuanbao (56389001500); Liu, Xiaoyan (57453857000); Li, Chengfei (57453929400)	56389001500; 57453857000; 57453929400	Research on Risk Prediction Model of Internet Finance Based on Cloud Computing	2022	Journal of Mathematics	2022		2803934				2	10.1155/2022/2803934	https://www.scopus.com/inward/record.uri?eid=2-s2.0-85124655900&doi=10.1155%2f2022%2f2803934&partnerID=40&md5=3ba2172446984b76e3714068b3fdfa06	School of Artificial Intelligence, Henan Finance University, Zhengzhou, 450045, China; West China School of Medicine, Sichuan University, Chengdu, 610041, China	Li S., School of Artificial Intelligence, Henan Finance University, Zhengzhou, 450045, China; Liu X., School of Artificial Intelligence, Henan Finance University, Zhengzhou, 450045, China; Li C., West China School of Medicine, Sichuan University, Chengdu, 610041, China	With the rapid development of the Internet, the traditional Internet financial risk prediction methods can no longer meet the needs of individuals and enterprises, so the concept of cloud computing arises at the historic moment. Cloud computing has subverted the traditional financial risk prediction method and has been widely studied and applied for its distributed, dynamic and autonomous charact…									Ma X., Lv S., Financial credit risk prediction in internet finance driven by machine learning, Neural Computing and Applications, 31, 12, pp. 8359-8367, (2019); Qi S., Jin K., Li B., Qian Y., The exploration of internet finance by using neural network, Journal of Computational and Applied Mathematics, 369, (2020); Zhu C., Hua G., The impact of China's Internet Finance on the banking systemic risk…	S. Li; School of Artificial Intelligence, Henan Finance University, Zhengzhou, 450045, China; email: phdfuli@whu.edu.cn		Hindawi Limited						23144629				English	J. Math.	Article	Final	All Open Access; Gold Open Access	Scopus	2-s2.0-85124655900
Reepu; Arora R.	Reepu (57215191372); Arora, Rakhi (57196062952)	57215191372; 57196062952	The Effect of Perceived Risk on Intention to Use Online Banking	2022	Universal Journal of Accounting and Finance	10	1		62	71	9	0	10.13189/ujaf.2022.100107	https://www.scopus.com/inward/record.uri?eid=2-s2.0-85122756032&doi=10.13189%2fujaf.2022.100107&partnerID=40&md5=716edab88787d588f7520a33eeb596e0	Department of Management, Chandigarh University, Punjab, India	Reepu, Department of Management, Chandigarh University, Punjab, India; Arora R., Department of Management, Chandigarh University, Punjab, India	Online banking is a major service for the contemporary banking sector's expansion plan. Numerous researchers have contributed to the research paradigm the positive aspects of online banking. Consumers sense the interconnectivity due to its presence online. Nonetheless, this service was not extensively utilized due to consumers’ remaining afraid of the danger of online transactions. Users fear to …	Online banking; Perceived risk; Users								Ackerman Mark, Cranor Lorrie, Reagle Joseph., Privacy in e-commerce: examining user scenarios and privacy preferences, (1999); Ajzen I., From intention to actions: A theory of planned behavior, Action control: From cognition to behavior, pp. 11-39, (1985); Ajzen I., The theory of planned behavior, Organizational behavior and human decision processes, 50, 2, pp. 179-211, (1991); Aladwani A.M., Onl…			Horizon Research Publishing						23319712				English	Univ. J. Account. Fin.	Article	Final	All Open Access; Gold Open Access	Scopus	2-s2.0-85122756032
Jansen J.; Leukfeldt R.	Jansen, Jurjen (35067989800); Leukfeldt, Rutger (54401182800)	35067989800; 54401182800	Phishing and malware attacks on online banking customers in the Netherlands: A qualitative analysis of factors leading to victimization	2016	International Journal of Cyber Criminology	10	1		79	91	12	46	10.5281/zenodo.58523	https://www.scopus.com/inward/record.uri?eid=2-s2.0-85010526643&doi=10.5281%2fzenodo.58523&partnerID=40&md5=9e8322c49b449902dd64256bc47e43ab	NHL University of Applied Sciences, Rengerslaan 10, P.O. Box 1080, Leeuwarden, 8900 CB, Netherlands	Jansen J., NHL University of Applied Sciences, Rengerslaan 10, P.O. Box 1080, Leeuwarden, 8900 CB, Netherlands; Leukfeldt R., NHL University of Applied Sciences, Rengerslaan 10, P.O. Box 1080, Leeuwarden, 8900 CB, Netherlands	This paper explores factors that may explain online banking fraud victimization. The routine activity approach and protection motivation theory are used as theoretical lenses for this study. Based on 30 semi-structured interviews with phishing and malware victims, we found that suitable target factors from the routine activity approach have a marginal influence on victimization. About a third of …	Customer behaviour; Malware; Online banking fraud; Phishing; Protection motivation theory; Routine activity theory								Anderson K.B., Who are the victims of identity theft? The effect of demographics, Journal of Public Policy & Marketing, 25, 2, pp. 160-171, (2006); Anderson R., Closing the phishing hole-Fraud, risk and nonbanks, Proceedings of the Payments System Research Conferences, pp. 1-16, (2007); Phishing activity trends report: 4th quarter 2014, (2015); Bossler A.M., Holt T.J., On-line activities, guardia…			Manonmaniam Sundaranar University						9742891				English	Int. J. Cyber Criminol.	Article	Final		Scopus	2-s2.0-85010526643
Feng R.; Qu X.	Feng, Ran (57320130300); Qu, Xiaoe (58033830400)	57320130300; 58033830400	Analyzing the Internet financial market risk management using data mining and deep learning methods	2022	Journal of Enterprise Information Management	35	5-4月		1129	1147	18	7	10.1108/JEIM-03-2021-0155	https://www.scopus.com/inward/record.uri?eid=2-s2.0-85118338110&doi=10.1108%2fJEIM-03-2021-0155&partnerID=40&md5=938ce9bb6d2532e7ddf9ab0ad421cd3c	Xi'an Jiaotong University, Xi'an, China	Feng R., Xi'an Jiaotong University, Xi'an, China; Qu X., Xi'an Jiaotong University, Xi'an, China	Purpose: To identify and analyze the occurrence of Internet financial market risk, data mining technology is combined with deep learning to process and analyze. The market risk management of the Internet is to improve the management level of Internet financial risk, improve the policy of Internet financial supervision and promote the healthy development of Internet finance. Design/methodology/app…	Ant colony optimization; Data mining technologies; Internet finance; Market risk management; Radial basis function						Shaanxi Province, (2021D054)	Fundings: This work was supported by the project of “Effect measurement, long‐term mechanism and realization path of high-quality development of the digital economy in Shaanxi Province” (No. 2021D054).	Cai X., Zhong S., Wang J., Shi K., Robust H∞ control for uncertain delayed T–S fuzzy systems with stochastic packet dropouts, Applied Mathematics and Computation, 385, (2020); Cai X., Shi K., Zhong S., Pang X., Dissipative sampled-data control for high-speed train systems with quantized measurements, IEEE Transactions on Intelligent Transportation Systems, (2021); Cai X., Shi K., Zhong S., Wang J…	R. Feng; Xi'an Jiaotong University, Xi'an, China; email: fengran@stu.xjtu.edu.cn		Emerald Group Holdings Ltd.						17410398				English	J. Enterp. Inf. Manage.	Article	Final		Scopus	2-s2.0-85118338110
Wei L.; Deng Y.; Huang J.; Han C.; Jing Z.	Wei, Lu (57169251200); Deng, Yuqi (57460223300); Huang, Jie (57459433200); Han, Chen (57459696800); Jing, Zhongbo (56506381700)	57169251200; 57460223300; 57459433200; 57459696800; 56506381700	Identification and Analysis of Financial Technology Risk Factors Based on Textual Risk Disclosures	2022	Journal of Theoretical and Applied Electronic Commerce Research	17	2		590	612	22	3	10.3390/jtaer17020031	https://www.scopus.com/inward/record.uri?eid=2-s2.0-85129691385&doi=10.3390%2fjtaer17020031&partnerID=40&md5=9d268277a06e9ceebbae506c0a842a79	School of Management Science and Engineering, Central University of Finance and Economics, Beijing, 102206, China	Wei L., School of Management Science and Engineering, Central University of Finance and Economics, Beijing, 102206, China; Deng Y., School of Management Science and Engineering, Central University of Finance and Economics, Beijing, 102206, China; Huang J., School of Management Science and Engineering, Central University of Finance and Economics, Beijing, 102206, China; Han C., School of Managemen…	With the development of financial technology (referred to as fintech), the risks faced by fintech companies have received increasing attention. This paper uses the Sentence Latent Dirichlet Allocation (Sent-LDA) topic model to comprehensively identify risk factors in the fintech industry based on textual risk factors disclosed in Form 10-K. Furthermore, this paper analyzes the importance of risk …	fintech; risk factor; risk importance; risk similarity; Sent-LDA; textual analysis						National Natural Science Foundation of China, NSFC, (72001223)	Funding: This research was funded by grants from the National Natural Science Foundation of China (72001223).	Weichert M., The future of payments: How FinTech players are accelerating customer-driven innovation in financial services, J. Paym. Strategy Syst, 11, pp. 23-33, (2017); Barbu C.M., Florea D.L., Dabija D.C., Barbu M.C.R., Customer Experience in Fintech, J. Theor. Appl. Electron. Commer. Res, 16, (2021); Alt R., Beck R., Smits M.T., FinTech and the transformation of the financial industry, Electr…	Z. Jing; School of Management Science and Engineering, Central University of Finance and Economics, Beijing, 102206, China; email: zbjing@cufe.edu.cn		MDPI						7181876				English	J. Theor. Appl. Electron. Commer. Res.	Article	Final	All Open Access; Gold Open Access	Scopus	2-s2.0-85129691385
Foglia M.; Recchioni M.C.; Polinesi G.	Foglia, Matteo (57222122142); Recchioni, Maria Cristina (6701495235); Polinesi, Gloria (57209214215)	57222122142; 6701495235; 57209214215	Smart beta allocation and macroeconomic variables: The impact of covid-19	2021	Risks	9	2	34	1	25	24	1	10.3390/risks9020034	https://www.scopus.com/inward/record.uri?eid=2-s2.0-85101079932&doi=10.3390%2frisks9020034&partnerID=40&md5=93bac032f10e2a408295a3566d313554	Risk-Management Department, Eurizon Capital SGR, Milan, 61264, Italy; Department of Economic and Social Sciences, Università Politecnica delle Marche, Ancona, 60121, Italy	Foglia M., Risk-Management Department, Eurizon Capital SGR, Milan, 61264, Italy; Recchioni M.C., Department of Economic and Social Sciences, Università Politecnica delle Marche, Ancona, 60121, Italy; Polinesi G., Department of Economic and Social Sciences, Università Politecnica delle Marche, Ancona, 60121, Italy	Smart beta strategies across economic regimes seek to address inefficiencies created by market-based indices, thereby enhancing portfolio returns above traditional benchmarks. Our goal is to develop a strategy for re-hedging smart beta portfolios that shows the connection between multifactor strategies and macroeconomic variables. This is done, first, by analyzing finite correlations between the …	Factor-based model; Financial risk management; Fintech risk management; Market timing activity; Smart beta								Amenc Noel, Goltz Felix, Lodh Ashish, Martellini Lionel, Diversifying the Diversifiers and Tracking the Tracking Error: Outperforming Cap-Weighted Indices with Limited Risk of Underperformance, The Journal of Portfolio Management, 38, pp. 72-88, (2012); Amenc Noel, Goltz Felix, Lodh Ashish, Martellini Lionel, Towards Smart Equity Factor Indices: Harvesting Risk Premia Without Taking Unrewarded Ri…	G. Polinesi; Department of Economic and Social Sciences, Università Politecnica delle Marche, Ancona, 60121, Italy; email: g.polinesi@univpm.it		MDPI AG						22279091				English	Risks	Article	Final	All Open Access; Gold Open Access; Green Open Access	Scopus	2-s2.0-85101079932
Hoyng R.	Hoyng, Rolien (56040685300)	56040685300	The price of speculation: fintech risk regimes in Hong Kong	2022	Cultural Studies							1	10.1080/09502386.2022.2090017	https://www.scopus.com/inward/record.uri?eid=2-s2.0-85132341433&doi=10.1080%2f09502386.2022.2090017&partnerID=40&md5=7ba00667b3aba08f5850d09566b11221	School of Journalism and Communication, New Asia College, The Chinese University of Hong Kong, Shatin, Hong Kong	Hoyng R., School of Journalism and Communication, New Asia College, The Chinese University of Hong Kong, Shatin, Hong Kong	In what ways do fintech (financial technology) innovations mediate and articulate heterogenous facets of uncertainty in the context of finance capitalism? Arguing that uncertainty is a resource both produced and exploited, this article analyses how fintech trading applications configure market uncertainty as figures and scenarios of risk and opportunity. Moreover, foregrounding the experiences of…	finance capitalism; Fintech; Hong Kong; retail trading apps; risk; uncertainty								Adkins L., What can money do? Feminist theory in austere times, Feminist review, 109, 1, pp. 31-48, (2015); Aitken R., All data is credit data: constituting the unbanked, Competition & change, 21, 4, pp. 274-300, (2017); Allon F., Speculating on everyday life: the cultural economy of the quotidian, Journal of communication inquiry, 34, 4, pp. 366-381, (2010); Amoore L., The politics of possibilit…	R. Hoyng; School of Journalism and Communication, New Asia College, The Chinese University of Hong Kong, Shatin, Hong Kong; email: rolienhoyng@cuhk.edu.hk		Routledge						9502386				English	Cult. Stud.	Article	Article in press		Scopus	2-s2.0-85132341433
Mirza N.; Elhoseny M.; Umar M.; Metawa N.	Mirza, Nawazish (41661881900); Elhoseny, Mohamed (57148260400); Umar, Muhammad (55262842600); Metawa, Noura (57193643982)	41661881900; 57148260400; 55262842600; 57193643982	Safeguarding FinTech innovations with machine learning: Comparative assessment of various approaches	2023	Research in International Business and Finance	66		102009				0	10.1016/j.ribaf.2023.102009	https://www.scopus.com/inward/record.uri?eid=2-s2.0-85163310207&doi=10.1016%2fj.ribaf.2023.102009&partnerID=40&md5=76f243f592b95286cf2ffaa46674479d	Excelia Business School, La Rochelle, France; College of Computing and Informatics, University of Sharjah, United Arab Emirates; Faculty of Computers and Information Systems, Mansoura University, Egypt; Adnan Kassar School of Business, Lebanese American University, Beirut, Lebanon; College of Business Administration, University of Sharjah, United Arab Emirates; Faculty of Commerce, Mansoura Unive…	Mirza N., Excelia Business School, La Rochelle, France; Elhoseny M., College of Computing and Informatics, University of Sharjah, United Arab Emirates, Faculty of Computers and Information Systems, Mansoura University, Egypt; Umar M., Adnan Kassar School of Business, Lebanese American University, Beirut, Lebanon; Metawa N., College of Business Administration, University of Sharjah, United Arab Em…	Protecting data is paramount to the development of FinTech. Fraudulent activities can exploit weaknesses in FinTech systems, wreaking havoc on both customers and service providers. However, machine-learning approaches have the potential to spot irregularities in FinTech systems, looking for red flags in economic data sets and using such red flags to inform predictive models for the detection of f…	Deep learning; FinTech threat attribution; Machine learning; Sustainability								Acar O., Citak Y.E., Fintech integration process suggestion for banks, Procedia Comput. Sci., 158, pp. 971-978, (2019); Al Nawayseh M.K., Fintech in COVID-19 and beyond: what factors are affecting customers’ choice of fintech applications?, J. Open Innov.: Technol., Mark., Complex., 6, (2020); Allen F., Gu X., Jagtiani J., A survey of fintech research and policy discussion, Rev. Corp. Financ., 1,…	M. Umar; Adnan Kassar School of Business, Lebanese American University, Beirut, Lebanon; email: umar140287@hotmail.com		Elsevier Ltd						2755319				English	Res. Int. Bus. Financ.	Article	Final		Scopus	2-s2.0-85163310207
Callaway S.K.; Hamilton R.D.	Callaway, Stephen K. (26648149400); Hamilton, Robert D. (7402616032)	26648149400; 7402616032	Managing disruptive technology - Internet banking ventures for traditional banks	2008	International Journal of Innovation and Technology Management	5	1		55	80	25	8	10.1142/S0219877008001242	https://www.scopus.com/inward/record.uri?eid=2-s2.0-84881479084&doi=10.1142%2fS0219877008001242&partnerID=40&md5=090912be4381acc7cc48d8ca9e04f0d6	University of Tampa Box11F, John H. Sykes College of Business, Tampa FL 33606-1490, 401 W Kennedy Blvd, United States; Temple University School of Business and Management, General and Strategic Management Department, 349D Speakman Hall, Philadelphia, PA, 19122-6083, 1810 North 13th Street, United States	Callaway S.K., University of Tampa Box11F, John H. Sykes College of Business, Tampa FL 33606-1490, 401 W Kennedy Blvd, United States; Hamilton R.D., Temple University School of Business and Management, General and Strategic Management Department, 349D Speakman Hall, Philadelphia, PA, 19122-6083, 1810 North 13th Street, United States	This study examines the perception of the nature of technological change for Internet Banking by proposing and testing a model of the strategic management of online banking by traditional banks. Specifically, this empirical study uses a stratified sample of the FDIC database to address how perception of the technology and the environmental context (knowledge of cause-effect relations and crystall…	disruptive technology; Internet banking; strategic management								Afuah L., Tucci C., Internet Business Models and Strategies: Text and Cases, (2000); Aldrich H.E., Fiol C.M., Fools rush in? the institutional context of industry creation, Academy of Management Review, 19, pp. 645-670, (1994); Anderson P., Tushman M., Technological discontinuities and dominant designs: A cyclical model of technological change, Administrative Science Quarterly, 35, pp. 604-634, (…			World Scientific Publishing Co. Pte Ltd						2198770				English	Int. J. Innov. Technol. Manage.	Article	Final		Scopus	2-s2.0-84881479084
Khan H.U.	Khan, Hameed Ullah (29067884400)	29067884400	E-banking: Online transactions and security measures	2014	Research Journal of Applied Sciences, Engineering and Technology	7	19		4056	4063	7	4	10.19026/rjaset.7.766	https://www.scopus.com/inward/record.uri?eid=2-s2.0-84901981277&doi=10.19026%2frjaset.7.766&partnerID=40&md5=1c59a7be6d0022e1b0ec2f7d85db08a1	Department of Information Systems, College of Computer and Information Sciences, King Saud University, Saudi Arabia	Khan H.U., Department of Information Systems, College of Computer and Information Sciences, King Saud University, Saudi Arabia	This study presents the technology involved in the more important payment systems currently available to internet users. As the field is undergoing a major upheaval by changing the traditional banking services, e-commerce is facilitating change in recent years. These programs in-returns have shown lucrative growth in internet businesses and capital generation. Transactions on an international sca…	Internet banking; Internet banking risks; Internet banking services								Asli Y., Customer's perspectives and risk issues on e-banking, J. Internet Bank. Commer., 16, (2011); Booz A., Hamilton I., Internet Banking: A Survey of Current and Future Development, (1996); Dean L., Widrig D., Managing Software Requirements: A Use Case Approach, (2012); Ecommerce Sales Topped $1 Trillion, (2012); The E-Commerce: B2B Report, E-marketer, (2001); Furst K., Lang W.W., Nolle D., I…			Maxwell Science Publications						20407459				English	Res. J. Appl. Sci. Eng. Technol.	Article	Final	All Open Access; Green Open Access; Hybrid Gold Open Access	Scopus	2-s2.0-84901981277
Mulyani S.R.; Kadarisman S.; Paramarta V.	Mulyani, Sri Rochani (57216625744); Kadarisman, Sumeidi (57216257219); Paramarta, Vip (57212504988)	57216625744; 57216257219; 57212504988	Opportunities and threats of development of financial technologies (Fintech) against competitiveness of banks (at national conventional commercial banks)	2020	Journal of Advanced Research in Dynamical and Control Systems	12	3		97	110	13	2	10.5373/JARDCS/V12I3/20201171	https://www.scopus.com/inward/record.uri?eid=2-s2.0-85082925779&doi=10.5373%2fJARDCS%2fV12I3%2f20201171&partnerID=40&md5=10eb852d0a7290696e76582a26697416	Department of Management, University of Sangga Buana, Bandung, Indonesia; Department of Accounting, University of Sangga Buana, Bandung, Indonesia	Mulyani S.R., Department of Management, University of Sangga Buana, Bandung, Indonesia; Kadarisman S., Department of Management, University of Sangga Buana, Bandung, Indonesia; Paramarta V., Department of Accounting, University of Sangga Buana, Bandung, Indonesia	The purpose of this research is to find out and analyze more deeply about how the development of Financial Technology (Fintech) today, how opportunities and threats of Fintech to Conventional Commercial Banks, how competitiveness of Conventional Commercial Banks, how big is the influence of Fintech opportunities on the competitiveness of Conventional Commercial Banks, how big the influence of Fin…	Competitiveness; Conventional Commercial Banks; Financial Technology; Fintech Opportunities; Fintech Threats								Djawahir A.U., Teknologi Layanan Keuangan, Literasi-Inklusi, Dan Value Pada Fintech Syariah Di Indonesia: Perspektif S-O-R (Stimulus-Organism-Response), (2018); Teja A., Indonesian Fintech Business: New Innovations Or Foster and Collaborate in Business Ecosystems, (2017); Agbaeze K.E., Monyei E.F., Agu O.A., Impact of talent management strategies on organizational performance in selected deposit …	S.R. Mulyani; Department of Management, University of Sangga Buana, Bandung, Indonesia; email: sri.rochani@usbypkp.ac.id		Institute of Advanced Scientific Research, Inc.						1943023X				English	J. Adv. Res. Dyn. Control. Syst.	Article	Final		Scopus	2-s2.0-85082925779
Namchoochai R.; Kiattisin S.; Darakorn Na Ayuthaya S.; Arunthari S.	Namchoochai, Rachrapee (57216622635); Kiattisin, Supaporn (25655027300); Darakorn Na Ayuthaya, Smitti (57194205204); Arunthari, Santipat (55485260900)	57216622635; 25655027300; 57194205204; 55485260900	Elimination of FinTech Risks to Achieve Sustainable Quality Improvement	2020	Wireless Personal Communications	115	4		3199	3214	15	3	10.1007/s11277-020-07201-9	https://www.scopus.com/inward/record.uri?eid=2-s2.0-85084090664&doi=10.1007%2fs11277-020-07201-9&partnerID=40&md5=b4d80a91cb1ad1e19b45abc72a51f166	Information Technology Management, Faculty of Engineering, Mahidol University, Nakhon Pathom, Thailand	Namchoochai R., Information Technology Management, Faculty of Engineering, Mahidol University, Nakhon Pathom, Thailand; Kiattisin S., Information Technology Management, Faculty of Engineering, Mahidol University, Nakhon Pathom, Thailand; Darakorn Na Ayuthaya S., Information Technology Management, Faculty of Engineering, Mahidol University, Nakhon Pathom, Thailand; Arunthari S., Information Techno…	This paper aims to adopt the principles of sustainable risk management for both providers and users who demand to use Financial Technology (FinTech) with high security. Risk management is consider both compliance and sustainability. Moreover, FinTech is considered for financial industry and related with e-transaction or e-payment industries as well. There are certain standards (ISO31000:2018 and …	All aspects; Financial Technology; Risk management; Startup; Sustainable management	Fintech; K-means clustering; Risk management; Sustainable development; Current situation; Financial industry; K-mean clustering algorithm; Potential risks; Quality improvement; Quantitative method; Sustainable business; Technology risks; Risk assessment							Irwin R., Better Risk Management: It’s about Survival, (2018); The Global Risks Report 2015, (2015); Digital Thailand, pp. 1-34, (2016); Irwin R., Sustainability and Enterprise Risk Management, pp. 193-204, (2017); Schwab K., Insight Report, (2014); 2018 Information technology—Security techniques—Information Security Risk Management, Standards Catalogue, (2018); ISO 31000 Risk Management., (2015)…	S. Kiattisin; Information Technology Management, Faculty of Engineering, Mahidol University, Nakhon Pathom, Thailand; email: supaporn.kit@mahidol.edu		Springer						9296212		WPCOF		English	Wireless Pers Commun	Article	Final		Scopus	2-s2.0-85084090664
Wang N.; Wang K.	Wang, Na (57680838500); Wang, Kai (57206722479)	57680838500; 57206722479	Internet Financial Risk Management in the Context of Big Data and Artificial Intelligence	2022	Mathematical Problems in Engineering	2022		6219489				2	10.1155/2022/6219489	https://www.scopus.com/inward/record.uri?eid=2-s2.0-85129994984&doi=10.1155%2f2022%2f6219489&partnerID=40&md5=949efd22db0ce8d627b309242bfb356b	School Of Economics And Law, University Of Science And Technology Liaoning, Anshan, 114051, China; School Of Journalism And Communication, Shenyang City University, Shenyang, 110112, China	Wang N., School Of Economics And Law, University Of Science And Technology Liaoning, Anshan, 114051, China; Wang K., School Of Journalism And Communication, Shenyang City University, Shenyang, 110112, China	In recent years, the emergence of big data and artificial intelligence technology has made Internet finance a brand new development model in the new era. As an emerging financial format, Internet finance plays an important role in providing people with convenient and efficient services. However, due to the late start in this regard and the imperfect related policies and regulations, China is curr…		Artificial intelligence; Big data; Laws and legislation; Risk assessment; Risk management; Security of data; Surveys; Artificial intelligence technologies; Development model; Development stages; Financial risk management; Financial risks; Policy and regulation; Questionnaire surveys; Response measures; Risk management systems; Risk response; Finance							Liang W., Application of big data and risk prevention in the context of internet finance, pp. 184-185, (2021); Lan H., Xiong X.P., Hu Y.J., Research on internet finance development issues and innovation supervision in the context of big data, pp. 80-89, (2021); Fang X.L., Research on financial technology risk management and control in the big data era, pp. 149-150, (2021); Wang T.T., Li Z.G., Res…	K. Wang; School Of Journalism And Communication, Shenyang City University, Shenyang, 110112, China; email: wangkai_edu@outlook.com		Hindawi Limited						1024123X				English	Math. Probl. Eng.	Article	Final	All Open Access; Gold Open Access	Scopus	2-s2.0-85129994984
Spigel B.	Spigel, Ben (35369334200)	35369334200	Examining the cohesiveness and nestedness entrepreneurial ecosystems: evidence from British FinTechs	2022	Small Business Economics	59	4		1381	1399	18	15	10.1007/s11187-021-00589-z	https://www.scopus.com/inward/record.uri?eid=2-s2.0-85122689800&doi=10.1007%2fs11187-021-00589-z&partnerID=40&md5=1c4e7fd63c4bb25f13af7acc0187221a	University of Edinburgh Business School, Edinburgh, United Kingdom	Spigel B., University of Edinburgh Business School, Edinburgh, United Kingdom	Abstract: It is not clear if entrepreneurial ecosystems are cohesive wholes within a region that support high-growth entrepreneurship across a variety of sectors or if ecosystems are made up of several, nested sectoral-specific sub-ecosystems. This debate speaks to larger disagreements about what entrepreneurial ecosystems are and how they work. This paper addresses this research gap by using a n…	Entrepreneurial ecosystems; FinTech; Geography; Opportunities						Frank H. Kenan Institute of Private Enterprise Frontiers of Entrepreneurship Research; Marta Bernal Valencia	Funding text 1: I am thankful for the hard work of the project’s coders: Fizza Khalid, Siliang Yang, Florian Koehne, and Marta Bernal Valencia. I am also grateful for the supportive comments of the editor and anonymous reviewers.; Funding text 2: This paper was funded by a Frank H. Kenan Institute of Private Enterprise Frontiers of Entrepreneurship Research Grant.	Acs Z.J., Armington C., The impact of geographic differences in human capital on service firm formation rates, Journal of Urban Economics, 56, 2, pp. 244-278, (2004); Amason A.C., Shrader R.C., Tompson G.H., Newness and novelty: Relating top management team composition to new venture performance, Journal of Business Venturing, 21, 1, pp. 125-148, (2006); Arner D.W., Barberis J., Buckley R.P., The…	B. Spigel; University of Edinburgh Business School, Edinburgh, United Kingdom; email: ben.spigel@ed.ac.uk		Springer						0921898X				English	Small Bus. Econ.	Article	Final	All Open Access; Green Open Access; Hybrid Gold Open Access	Scopus	2-s2.0-85122689800
Kamran M.; Butt P.; Abdel-Razzaq A.; Djajadikerta H.G.	Kamran, Muhammad (57223991428); Butt, Pakeezah (57238213400); Abdel-Razzaq, Assim (57222589380); Djajadikerta, Hadrian Geri (34871723100)	57223991428; 57238213400; 57222589380; 34871723100	Is Bitcoin a safe haven? Application of FinTech to safeguard Australian stock markets	2022	Studies in Economics and Finance	39	3		386	402	16	6	10.1108/SEF-05-2021-0201	https://www.scopus.com/inward/record.uri?eid=2-s2.0-85120452264&doi=10.1108%2fSEF-05-2021-0201&partnerID=40&md5=f8094a616ce714ffc8f8f8f06a77f875	School of Business and Law, Edith Cowan University, Perth, Australia; Department of Accounting and Finance, College of Business Administration, Prince Mohammad Bin Fahd University, Al Khobar, Saudi Arabia	Kamran M., School of Business and Law, Edith Cowan University, Perth, Australia; Butt P., School of Business and Law, Edith Cowan University, Perth, Australia; Abdel-Razzaq A., Department of Accounting and Finance, College of Business Administration, Prince Mohammad Bin Fahd University, Al Khobar, Saudi Arabia; Djajadikerta H.G., School of Business and Law, Edith Cowan University, Perth, Australia	Purpose: This study aims to address the timely question of whether Bitcoin exhibited a safe haven property against the major Australian stock indices during the first and second waves of the COVID-19 pandemic in Australia and whether such property is similar or different in one year time from the first wave of the COVID-19. Design/methodology/approach: The authors used the bivariate Dynamic Condi…	Australian stock indices; Bitcoin; COVID-19; Cryptocurrencies; DCC-GARCH; FinTech, safe haven								Aalborg H.A., Molnar P., de Vries J.E., What can explain the price, volatility and trading volume of bitcoin?, Finance Research Letters, 29, pp. 255-265, (2019); Adrian T., Crump R.K., Vogt E., Nonlinearity and flight‐to‐safety in the risk‐return trade‐off for stocks and bonds, The Journal of Finance, 74, 4, pp. 1931-1973, (2019); Baele L., Bekaert G., Inghelbrecht K., Wei M., Flights to safety, …	P. Butt; School of Business and Law, Edith Cowan University, Perth, Australia; email: pbut0@our.ecu.edu.au		Emerald Group Holdings Ltd.						10867376				English	Stud. Econ. Financ.	Article	Final		Scopus	2-s2.0-85120452264
Bussmann N.; Giudici P.; Marinelli D.; Papenbrock J.	Bussmann, Niklas (57219158833); Giudici, Paolo (23491813000); Marinelli, Dimitri (55657700900); Papenbrock, Jochen (35200059800)	57219158833; 23491813000; 55657700900; 35200059800	Explainable AI in Fintech Risk Management	2020	Frontiers in Artificial Intelligence	3		26				54	10.3389/frai.2020.00026	https://www.scopus.com/inward/record.uri?eid=2-s2.0-85094126073&doi=10.3389%2ffrai.2020.00026&partnerID=40&md5=a7efc87cfa882a305cad627a872f265e	FIRAMIS, Frankfurt, Germany; Department of Economics and Management, University of Pavia, Pavia, Italy; Fintech Laboratory, Department of Economics and Management, University of Pavia, Pavia, Italy	Bussmann N., FIRAMIS, Frankfurt, Germany, Department of Economics and Management, University of Pavia, Pavia, Italy; Giudici P., Fintech Laboratory, Department of Economics and Management, University of Pavia, Pavia, Italy; Marinelli D., FIRAMIS, Frankfurt, Germany; Papenbrock J., FIRAMIS, Frankfurt, Germany	The paper proposes an explainable AI model that can be used in fintech risk management and, in particular, in measuring the risks that arise when credit is borrowed employing peer to peer lending platforms. The model employs Shapley values, so that AI predictions are interpreted according to the underlying explanatory variables. The empirical analysis of 15,000 small and medium companies asking f…	credit risk management; explainable AI; financial technologies; logistic regression; peer to peer lending; predictive models						Marie Skłodowska-Curie; Horizon 2020 Framework Programme, H2020; European Commission, EC, (825215, ICT-35-2018); Horizon 2020, (750961)	Funding text 1: This research has received funding from the European Union’s Horizon 2020 research and innovation program FIN-TECH: A Financial supervision and Technology compliance training programme under the grant agreement No 825215 (Topic: ICT-35-2018, Type of action: CSA), and from the European Union’s Horizon 2020 research and innovation programme under the Marie Skłodowska-Curie grant agr…	Ahelegbey D., Giudici P., Hadji-Misheva B., Latent factor models for credit scoring in P2P systems, Phys. A Stat. Mech. Appl, 522, pp. 112-121, (2019); Chen T., Guestrin C., Xgboost: a scalable tree boosting system,, Proceedings of the 22nd ACM SIGKDD International Conference on Knowledge Discovery and Data Mining, pp. 785-794, (2016); Croxson K., Bracke P., Jung C., Explaining Why the Computer S…	P. Giudici; Fintech Laboratory, Department of Economics and Management, University of Pavia, Pavia, Italy; email: giudici@unipv.it		Frontiers Media S.A.						26248212				English	Frontier. Artif. Intell.	Article	Final	All Open Access; Gold Open Access; Green Open Access	Scopus	2-s2.0-85094126073
Chen L.; Jiang R.	Chen, Liancheng (57861079900); Jiang, Rong (57860218900)	57861079900; 57860218900	Internet Financial Risk Model Evaluation and Control Decision Based on Big Data	2022	Wireless Communications and Mobile Computing	2022		8606624				0	10.1155/2022/8606624	https://www.scopus.com/inward/record.uri?eid=2-s2.0-85136698884&doi=10.1155%2f2022%2f8606624&partnerID=40&md5=75dcec68532da15460ac17311e61527e	Jose Rizal University, Mandaluyong City, 1552, Philippines; Northern University of Malaysia, Suntuk Town, 06010, Malaysia	Chen L., Jose Rizal University, Mandaluyong City, 1552, Philippines; Jiang R., Northern University of Malaysia, Suntuk Town, 06010, Malaysia	Internet finance is the application of advanced information technology to traditional finance. Internet finance is accelerating its growth, and its performance is most obvious in the financial market. The Internet financial reduces costs of traditional financial, which makes it more civilian. The unstable factors of Internet finance, such as regulation, credit reporting, and network security, lea…		Earnings; Investments; Network security; Risk assessment; Advanced informations; Control decisions; Data technologies; Decision-based; Default rates; Financial risks; Model evaluation; Modeling performance; Modelling controls; Risk modeling; Big data							Li X., Research on the influencing factors of internet financial risk and its prevention mechanism, Modern Economics & Management Forum, 3, 1, pp. 20-24, (2022); Wang R., Yu C., Wang J., Construction of supply chain financial risk management mode based on internet of things, IEEE Access, 7, 99, pp. 110323-110332, (2019); Wu C., Chen Y., An internet of things (IoT)-based risk monitoring system for…	L. Chen; Jose Rizal University, Mandaluyong City, 1552, Philippines; email: chenliancheng@alu.scu.edu.cn		Hindawi Limited						15308669				English	Wireless Commun. Mobile Comput.	Article	Final	All Open Access; Gold Open Access	Scopus	2-s2.0-85136698884
Zang W.	Zang, Wu (57942780000)	57942780000	Construction of Mobile Internet Financial Risk Cautioning Framework Based on BP Neural Network	2022	Mobile Information Systems	2022		3374674				0	10.1155/2022/3374674	https://www.scopus.com/inward/record.uri?eid=2-s2.0-85140626444&doi=10.1155%2f2022%2f3374674&partnerID=40&md5=76916a010c4a4e876249331ff2cc3eae	College of Accounting and Finance, Taizhou Vocational College of Science & Technology, Zhejiang, Taizhou, 318020, China	Zang W., College of Accounting and Finance, Taizhou Vocational College of Science & Technology, Zhejiang, Taizhou, 318020, China	With the emergence of the 21st-century global economy, the international financial system faces economic risks. A competitive cautioning model for financial management is required to mitigate risks and losses in the financial sector. The financial losses of the banking industry have been categorized and analyzed using the Internet of Things (IoT) and big data technologies to minimize the economic…		Backpropagation; Big data; Internet of things; Losses; Multilayer neural networks; Network layers; Risk assessment; Back-propagation neural networks; BP neural networks; Data technologies; Economic risks; Financial managements; Financial risks; Global economies; International financial systems; Management IS; Mobile Internet; Finance							Du G., Liu Z., Lu H., Application of innovative risk early warning mode under big data technology in Internet credit financial risk assessment, Journal of Computational and Applied Mathematics, 386, (2021); Peters E., Kliestik T., Musa H., Durana P., Product decision-making information systems, real-time big data analytics, and deep learning-enabled smart process planning in sustainable industry …	W. Zang; College of Accounting and Finance, Taizhou Vocational College of Science & Technology, Taizhou, Zhejiang, 318020, China; email: 2012000436@tzvcst.edu.cn		Hindawi Limited						1574017X				English	Mob. Inf. Sys.	Article	Final	All Open Access; Gold Open Access	Scopus	2-s2.0-85140626444
Li C.	Li, Cangshu (57215023038)	57215023038	Quantitative measurement and analysis of FinTech risk in China	2022	Economic Research-Ekonomska Istrazivanja	35	1		2596	2614	18	6	10.1080/1331677X.2021.1970606	https://www.scopus.com/inward/record.uri?eid=2-s2.0-85114644758&doi=10.1080%2f1331677X.2021.1970606&partnerID=40&md5=c0ca6ff5521657269b5e60cb6d246d58	Center for International Knowledge on Development, Development Research Center of the State Council, Beijing, China; Institute of Digital Finance, Peking University, Beijing, China	Li C., Center for International Knowledge on Development, Development Research Center of the State Council, Beijing, China, Institute of Digital Finance, Peking University, Beijing, China	This study took online lending as the main research object to quantitatively measure FinTech risk in China. A theoretical model was built to analyse the relationship between the assets and liabilities of peer-to-peer platforms and the risk of the entire online lending industry. The conditional value at risk method was used to measure the risk spillover effect of the online lending industry and th…	Conditional value at risk; conditional value at risk method; FinTech; P2P; peer-to-peer; risk	China; financial services; Internet; lending behavior; quantitative analysis; risk factor; technology adoption					National Social Science Fund Major Project of China, (18ZDA091); Peking University Institute of Digital Finance Project; National Natural Science Foundation of China, NSFC, (71673296)	This work was supported by the National Natural Science Foundation of China (No. 71673296), the National Social Science Fund Major Project of China (No. 18ZDA091) and the Peking University Institute of Digital Finance Project.	Adrian T., Brunnermeier M.K., CoVaR, American Economic Review, 106, 7, pp. 1705-1741, (2016); Allen F., Gale D., Financial contagion, Journal of Political Economy, 108, 1, pp. 1-33, (2000); Ba S., Bai H., Li Y., Risk of P2P online lending platform: From the perspective of creditor’s rights transfer, Research on Financial Issues, 1, pp. 52-58, (2019); Calomiris C.W., Gorton G., The origins of bank…	C. Li; Center for International Knowledge on Development, Development Research Center of the State Council, Beijing, China; email: li.cangshu@cikd.org		Taylor and Francis Ltd.						1331677X				English	Economic Res. Ekon. Istraz.	Article	Final	All Open Access; Green Open Access; Hybrid Gold Open Access	Scopus	2-s2.0-85114644758
Fan S.; Shen Y.; Peng S.	Fan, Shuangshuang (57220010064); Shen, Yanbo (57220011270); Peng, Shengnan (57220008121)	57220010064; 57220011270; 57220008121	Improved ML-Based Technique for Credit Card Scoring in Internet Financial Risk Control	2020	Complexity	2020		8706285				9	10.1155/2020/8706285	https://www.scopus.com/inward/record.uri?eid=2-s2.0-85096479937&doi=10.1155%2f2020%2f8706285&partnerID=40&md5=6e38a7e092b2aeed4b766403c8f0bb23	School of Management, China University of Mining and Technology-Beijing, Beijing, CO, 100080, China; Dahua Certified Public Accountants, Beijing CO, 100080, China	Fan S., School of Management, China University of Mining and Technology-Beijing, Beijing, CO, 100080, China; Shen Y., Dahua Certified Public Accountants, Beijing CO, 100080, China; Peng S., School of Management, China University of Mining and Technology-Beijing, Beijing, CO, 100080, China	With the rapid development of China's Internet finance industry and the continuous growth of transaction amount in recent years, a variety of financial risks have increased, especially credit risk in the financial industry. Also, the credit risk evaluation is usually made by using the application card scoring model, which has the shortcomings of strict data assumption and inability to process com…		Adaptive boosting; Data handling; Finance; Machine learning; Risk perception; Trees (mathematics); Accurate prediction; Credit evaluation model; Credit risk assessment; Credit risk evaluation; Finance industries; Financial industry; Financial institution; Gradient boosting; Risk assessment							Yu S., Bing B., Peikai H., Et al., The study of the tourism enterprises' financing Capacity under the background of internet, travel and finance commune, Finance Account, 11, 24, pp. 3-4, (2017); Zhang J., Sun Q., Research on financing cost of small and medium-sized enterprises by internet finance Open, Open Journal of Social Sciences, 48, 25, (2017); Lin Y., Chen C., Research on enterprise finan…	S. Fan; School of Management, China University of Mining and Technology-Beijing, Beijing, CO, 100080, China; email: 934042440@qq.com		Hindawi Limited						10762787				English	Complexity	Article	Final	All Open Access; Gold Open Access; Green Open Access	Scopus	2-s2.0-85096479937
Guang Y.; Li S.; Li Q.	Guang, Yaqin (57463724700); Li, Shunyong (37055821500); Li, Quanping (57464003500)	57463724700; 37055821500; 57464003500	Internet Financial Risk Monitoring and Evaluation Based on GABP Algorithm	2022	Journal of Mathematics	2022		4807428				0	10.1155/2022/4807428	https://www.scopus.com/inward/record.uri?eid=2-s2.0-85125112388&doi=10.1155%2f2022%2f4807428&partnerID=40&md5=fc5f44f494f10e01d6ac4349cd74caf2	Shanxi Institute of Socialism, Shanxi Institute of Chinese Culture, Shanxi, Taiyuan, 030031, China; School of Mathematical Sciences, Shanxi University, Shanxi, Taiyuan, 030006, China; School of History and Culture, Shanxi University, Shanxi, Taiyuan, 030006, China	Guang Y., Shanxi Institute of Socialism, Shanxi Institute of Chinese Culture, Shanxi, Taiyuan, 030031, China; Li S., School of Mathematical Sciences, Shanxi University, Shanxi, Taiyuan, 030006, China; Li Q., School of History and Culture, Shanxi University, Shanxi, Taiyuan, 030006, China	Due to the generality and particularity of Internet financial risks, it is imperative for the institutions involved to establish a sound risk prevention, control, monitoring, and management system and timely identify and alert potential risks. Firstly, the importance of Internet financial risk monitoring and evaluation is expounded. Secondly, the basic principles of backpropagation (BP) neural ne…									Tsai M.-F., Wang C.-J., On the risk prediction and analysis of soft information in finance reports, European Journal of Operational Research, 257, 1, pp. 243-250, (2017); Camelia M., Kang C., Subrahmanian V.S., Berea A., Does financial connectedness predict crises?, Quantitative Finance, 15, 4, pp. 607-624, (2015); Meyer S., Hans-Peter B., Sebastian S., Retail investor information demand-speculat…	Q. Li; School of History and Culture, Shanxi University, Taiyuan, Shanxi, 030006, China; email: liquanping@sxu.edu.cn		Hindawi Limited						23144629				English	J. Math.	Article	Final	All Open Access; Gold Open Access	Scopus	2-s2.0-85125112388
Kassim N.M.; Ramayah T.	Kassim, Normalini Md (55318902100); Ramayah, T. (57222416490)	55318902100; 57222416490	A measurement model of risk perception in internet banking based on Malaysian context	2015	ARPN Journal of Engineering and Applied Sciences	10	23		17632	17639	7	1		https://www.scopus.com/inward/record.uri?eid=2-s2.0-84953455866&partnerID=40&md5=ec01033cc4f98b24b9c7f95ae04909c4	School of Management, Universiti Sains Malaysia, Penang, Malaysia	Kassim N.M., School of Management, Universiti Sains Malaysia, Penang, Malaysia; Ramayah T., School of Management, Universiti Sains Malaysia, Penang, Malaysia	Internet banking risks continue to intensify as accessibility to banking transactions around the world expands. Banks in Malaysia are faced with among the largest number of cyber-threats in the world. Considering these factors, the understanding of internet banking risks is important to enable banks to develop appropriate counter-measures. However, studies on internet banking in Malaysia have not…	Internet banking; Measurement model; Perceived risk; Reliability; Structural equation modelling; Survey; Validity								Amin H., Internet banking adoption among young intellectuals, Journal of Internet Banking and Commerce, 12, 3, pp. 1-13, (2007); Awamleh R., Fernandes C., Diffusion of internet banking amongst educated consumers in a high income non-OECD country, Journal of Internet Banking and Commerce, 11, 3, (2006); Black N.J., Lockett A., Ennew C., Winklhofer H., McKechnie S., Modelling consumer choice of dis…	N.M. Kassim; School of Management, Universiti Sains Malaysia, Penang, Malaysia; email: normalini_mk@yahoo.com		Asian Research Publishing Network						18196608				English	ARPN J. Eng. Appl. Sci.	Article	Final		Scopus	2-s2.0-84953455866
Ming L.C.	Ming, Leung Chun (35280335500)	35280335500	CAPTCHA in Security ECIS: Depress Phishing by CAPTCHA with OTP	2011	HKIE Transactions Hong Kong Institution of Engineers	18	4		18	31	13	1	10.1080/1023697X.2011.10668241	https://www.scopus.com/inward/record.uri?eid=2-s2.0-84855279545&doi=10.1080%2f1023697X.2011.10668241&partnerID=40&md5=51169447036555be29fb66aa3f0cdfc3	Faculty of Advanced Technology, University of Glamorgan, United Kingdom	Ming L.C., Faculty of Advanced Technology, University of Glamorgan, United Kingdom	In this project, a cost saving CAPTCHA authentication application is designed to address recent online banking threats, and is focused on enabling safe online banking authentication for a security unconscious user. The prime challenges of a secure online banking system are to enable safe online banking on a compromised host, and to solve the general ignorance of security warning. There are costly…	AI-Hard Problem; Authentication; CAPTCHA; Man-In-The-Middle (MITM); One Time Password (OTP); Online Banking; Phishing	Authentication; Computer crime; Hardware; AI-hard problem; CAPTCHAs; Man-In-The-Middle (MITM); On-line banking; One time passwords; Phishing; Network security							Adobe A.F.P., 9 Security. Adobe Systems - White Papers (2008), Retrieved 15 April, (2009); Arora A., Statistics Hacking - Exploiting Vulnerabilities in News Websites, IJCSNS International Journal of Computer Science and Network Security, 7, 3, (2007); AT&T Laboratories Cambridge. (1999), Retrieved 20 September, (2009); Bank of America announces industry-leading security feature for its 13.2 milli…	L.C. Ming; Faculty of Advanced Technology, University of Glamorgan, United Kingdom; email: lcmkov@yahoo.com								1023697X				English	Hong Kong Inst Eng Trans	Article	Final		Scopus	2-s2.0-84855279545
Wu Z.; Zhou Q.; Wang L.; Zhao D.	Wu, Ziai (58287299200); Zhou, Qiao (58286571700); Wang, Lijuan (58286395100); Zhao, Di (58286214400)	58287299200; 58286571700; 58286395100; 58286214400	Research on internet financial risk control based on deep learning algorithm	2023	Soft Computing							0	10.1007/s00500-023-08409-0	https://www.scopus.com/inward/record.uri?eid=2-s2.0-85160057867&doi=10.1007%2fs00500-023-08409-0&partnerID=40&md5=6f1d90dbfc46b6c6218f639b6f967d3e	Chizhou University Local Research Center of E-Commerce Service, Anhui, Chizhou, 247000, China; Philippine Christian University Center for International Education, Manila, 1006, Philippines; Chi Zhou Emerging Industry Group Co., Anhui, Chizhou, 247000, China	Wu Z., Chizhou University Local Research Center of E-Commerce Service, Anhui, Chizhou, 247000, China, Philippine Christian University Center for International Education, Manila, 1006, Philippines; Zhou Q., Chi Zhou Emerging Industry Group Co., Anhui, Chizhou, 247000, China; Wang L., Chizhou University Local Research Center of E-Commerce Service, Anhui, Chizhou, 247000, China; Zhao D., Chizhou Uni…	With the rapid development of Internet technology, Internet finance has entered thousands of households, bringing a lot of convenience to people’s lives. As a financial model based on Internet technology, compared with traditional bank loans, online loans have lower operating costs and faster returns, so they are developing rapidly. Providing users with better and faster services while standardiz…	Deep learning algorithm; Financial risk control; Internet; System design	Behavioral research; Control systems; Deep learning; Operating costs; Product design; Risk assessment; Systems analysis; Bank loans; Deep learning algorithm; Financial modeling; Financial risk control; Financial risks; Internet technology; Model-based OPC; Performance tests; Risk control systems; Risks controls; Learning algorithms					Anhui Province New Liberal Arts and New Medical Research, (2020SJJXSFK1811, 2020WYXM123, 2021JYXM1014)	This work was supported by: (1) Anhui Province New Liberal Arts and New Medical Research and Reform Practice Project, Project name: E-commerce New Liberal Arts Research and Reform Practice, No. 2020WYXM123; (2) Anhui Province Teaching Demonstration Class Project, Project name: E-commerce Comprehensive Practice Training (2020SJJXSFK1811); (3) Major Teaching Research project of Anhui Province, Proj…	Alexander C., The present and future of financial risk management, J Financ Economet, 3, 1, pp. 3-25, (2005); Bennett M., The financial industry business ontology: best practice for big data, J Bank Regul, 14, 3, pp. 255-268, (2013); Bkassiny M., Li Y., Jayaweera S.K., A survey on machine-learning techniques in cognitive radios, IEEE Commun Surv Tutor, 15, 3, pp. 1136-1159, (2012); Chander A., Sr…	Q. Zhou; Chi Zhou Emerging Industry Group Co., Chizhou, Anhui, 247000, China; email: 20151815133@mail.sdufe.edu.cn		Springer Science and Business Media Deutschland GmbH						14327643				English	Soft Comput.	Article	Article in press	All Open Access; Green Open Access	Scopus	2-s2.0-85160057867
Yang D.; Li M.	Yang, Dong (56138577100); Li, Min (57203508792)	56138577100; 57203508792	Evolutionary Approaches and the Construction of Technology-Driven Regulations	2018	Emerging Markets Finance and Trade	54	14		3256	3271	15	39	10.1080/1540496X.2018.1496422	https://www.scopus.com/inward/record.uri?eid=2-s2.0-85051989439&doi=10.1080%2f1540496X.2018.1496422&partnerID=40&md5=90e1523ff6d00b106f181001a3df334a	Center for Civil and Commercial Law, Law School of Renmin University of China, Beijing, China; Law and Technology Institute, Law School of Renmin University of China, Beijing, China; Center for Financial Law, Law School of Peking University, Beijing, China; Berkeley Law School of California University, Berkeley, CA, United States	Yang D., Center for Civil and Commercial Law, Law School of Renmin University of China, Beijing, China, Law and Technology Institute, Law School of Renmin University of China, Beijing, China; Li M., Center for Financial Law, Law School of Peking University, Beijing, China, Berkeley Law School of California University, Berkeley, CA, United States	Innovation technologies have substantially changed commerce and society. A new financial industry in the form of financial technology (fintech) initiated the era of the digital economy. At the same time, inherent risks in technology-driven financial innovations, such as technical risks, information asymmetry, and even potential systemic risks, necessitate regulatory responses. However, insufficie…	fintech; regtech; technology-driven regulation						Chinese Social Science Fund; Legal Issues of Technology-Driven Financial Regulation, (17BFX098)	This article is a research project called Legal Issues of Technology-Driven Financial Regulation (Project Number: 17BFX098), which is sponsored by Chinese Social Science Fund.	Arner D.W., Barberis J., Buckley R.P., The evolution of fintech: A new post-crisis paradigm, Georgetown Journal of International Law, 47, pp. 1271-1319, (2015); Arner D.W., Barberis J., Buckley R.P., FinTech and regtech in a nutshell, and the future in a sandbox.” CFA institute, Research Foundation Briefs, 3, 4, (2017); Bian W., Shan W., Development of fintech and the regulatory sandbox—comparati…	M. Li; School of Law, University of California, Berkeley, Berkeley, Boalt Hall, 7200, United States; email: emily1501111033@berkeley.edu		Routledge						1540496X				English	Emerg. Mark. Financ. Trade	Article	Final		Scopus	2-s2.0-85051989439
Giudici P.	Giudici, Paolo (23491813000)	23491813000	Fintech Risk Management: A Research Challenge for Artificial Intelligence in Finance	2018	Frontiers in Artificial Intelligence	1		1				40	10.3389/frai.2018.00001	https://www.scopus.com/inward/record.uri?eid=2-s2.0-85066852684&doi=10.3389%2ffrai.2018.00001&partnerID=40&md5=3d7837731254f3bdb4d8757b3a16eb75	Department of Economics and Management, University of Pavia, Pavia, Italy	Giudici P., Department of Economics and Management, University of Pavia, Pavia, Italy	[No abstract available]	artificial intelligence; big data analytics; blockchain; cryptoassets; peer-to peer lending (p2p lending); regulatory technology; robo-advisory; supervisory technology						EC Horizon 2020, (825215 FIN-TECH, ICT-35-2018); Horizon 2020 Framework Programme, H2020, (825215)	Funding. This work is taken from the proposal to the EC Horizon 2020 Funding Call Grant ICT-35-2018 (Grant number 825215 FIN-TECH), which was approved on August 9, 2018.	Alexy M., Georgantzis N., Kacer M., Peliova J., Risk attitude elicitation methods: do they tell similar stories?, Ekonomický Casopis, 64, pp. 847-877, (2016); Arakelian V., Dellaportas P., Contagion determination via copula and volatility threshold models, Quant. Finance, 12, pp. 295-310, (2012); Baitinger E., Papenbrock J., Interconnectedness risk and active portfolio management, J. Invest. Stra…	P. Giudici; Department of Economics and Management, University of Pavia, Pavia, Italy; email: paolo.giudici@unipv.it		Frontiers Media S.A.						26248212				English	Frontier. Artif. Intell.	Article	Final	All Open Access; Gold Open Access; Green Open Access	Scopus	2-s2.0-85066852684
Zhao S.	Zhao, Shuang (57315337800)	57315337800	Analysis of internet finance development trend of Chinese e-commerce enterprises based on P2P business platform model	2021	International Journal of Technology Management	86	4-2月		148	166	18	3	10.1504/IJTM.2021.118314	https://www.scopus.com/inward/record.uri?eid=2-s2.0-85118161108&doi=10.1504%2fIJTM.2021.118314&partnerID=40&md5=e6eaa0d7b67dce4e42cee2bb8217095f	School of Economics, Inner Mongolia University for Nationalities, Inner Mongolia, Autonomous Region, Tongliao, 028000, China	Zhao S., School of Economics, Inner Mongolia University for Nationalities, Inner Mongolia, Autonomous Region, Tongliao, 028000, China	With the fast growth of e-commerce in China, internet finance is becoming a new financing force and a sharp tool to solve the funding problems of unimportant and micro-enterprises. It is proposed a P2P business platform model that provide a convenient and efficient online lending platform for borrowers who are in dire need of loans and investors who lack financial channels. It works differently i…	Chinese e-commerce enterprises; Electric commerce; Internet finance; Market expansion; P2P; Peer to peer business platform; Risk management	Electronic commerce; Investments; Peer to peer networks; Risk analysis; Risk assessment; Business platforms; Chinese e-commerce enterprise; E-commerce enterprise; Electric commerce; Internet finance; Markets expansions; P2P; Peer to peer; Peer to peer business platform; Risks management; Risk management					Horizon 2020 Framework Programme, H2020, (890815)		Bauwens M., Blueprint for P2P society: the partner state and ethical economy, Journal of High Energy Physics, 2012, 9, pp. 576-585, (2012); Buhalis D., Deimezi O., Information technology penetration and e-commerce developments in Greece, with a focus on small to medium-sized enterprises, Electronic Markets, 13, 4, pp. 309-324, (2003); Constantinescu A., Nistorescu T., Management of the IT&C and e…	S. Zhao; School of Economics, Inner Mongolia University for Nationalities, Tongliao, Inner Mongolia, Autonomous Region, 028000, China; email: kanseicn@gmail.com		Inderscience Publishers						2675730		IJTME		English	Int J Technol Manage	Article	Final		Scopus	2-s2.0-85118161108
Cao Y.	Cao, Yanli (57210787701)	57210787701	Internet financial supervision based on machine learning and improved neural network	2021	Journal of Intelligent and Fuzzy Systems	40	4		7297	7308	11	1	10.3233/JIFS-189555	https://www.scopus.com/inward/record.uri?eid=2-s2.0-85104353606&doi=10.3233%2fJIFS-189555&partnerID=40&md5=d6d77008dc57ce6c4555d42c5ff147bd	School of Finance, Nanjing Audit University, Nanjing, Jiangsu, China	Cao Y., School of Finance, Nanjing Audit University, Nanjing, Jiangsu, China	The research on the risk pricing of Internet finance online loans not only enriches the theory and methods of online loan pricing, but also helps to improve the level of online loan risk pricing. In order to improve the efficiency of Internet financial supervision, this article builds an Internet financial supervision system based on machine learning algorithms and improved neural network algorit…	financial supervision; improved neural network; Internet; Machine learning	Costs; Factor analysis; Logistic regression; Machine learning; Neural networks; Risk assessment; Comprehensive managements; Credit risk assessment; Empirical analysis; Logistic Regression modeling; Neural network algorithm; Research results; Supervision systems; Theory and methods; Learning algorithms							Nagy S., Pipek J., An economic prediction of the finer resolution level wavelet coefficients in electronic structure calculations, Phys.chem.chem.phys, 17, 47, pp. 31558-31565, (2015); Yu W., Huafeng W., Quantitative analysis of regional economic indicators prediction based on grey relevance degree and fuzzy mathematical model, Journal of Intelligent & Fuzzy Systems, 37, 2, pp. 1-14, (2019); He X…	Y. Cao; School of Finance, Nanjing Audit University, Nanjing, Jiangsu, China; email: cylnau@sina.com		IOS Press BV						10641246				English	J. Intelligent Fuzzy Syst.	Article	Final		Scopus	2-s2.0-85104353606
Xu R.; Mi C.; Mierzwiak R.; Meng R.	Xu, Runjie (57211349257); Mi, Chuanmin (14827434900); Mierzwiak, Rafał (55121961800); Meng, Runyu (57211356234)	57211349257; 14827434900; 55121961800; 57211356234	Complex network construction of Internet finance risk	2020	Physica A: Statistical Mechanics and its Applications	540		122930				30	10.1016/j.physa.2019.122930	https://www.scopus.com/inward/record.uri?eid=2-s2.0-85073602536&doi=10.1016%2fj.physa.2019.122930&partnerID=40&md5=d92b8e564a5eda92425fccc507542979	College of Economics and Management, Nanjing University of Aeronautics and Astronautics, Nanjing, Jiangsu, 210016, China; Faculty of Engineering Management, Poznan University of Technology, Poznan, 60-965, Poland; University of Science and Technology of China, Anhui, Hefei, 230026, China	Xu R., College of Economics and Management, Nanjing University of Aeronautics and Astronautics, Nanjing, Jiangsu, 210016, China; Mi C., College of Economics and Management, Nanjing University of Aeronautics and Astronautics, Nanjing, Jiangsu, 210016, China; Mierzwiak R., Faculty of Engineering Management, Poznan University of Technology, Poznan, 60-965, Poland; Meng R., University of Science and …	Internet finance is a new financial model that applies Internet technology to payment, capital borrowing, and lending and transaction processing. In order to study the internal risks, this paper uses the Internet finance risk elements as the network node to construct the complex network of Internet finance risk system. Different from the study of macroeconomic shocks and Finance institution data,…	Complex networks; Internet finance; Risk contagion network; Systemic risk	Complex networks; Different risk factors; Financial modeling; Internal circulations; Internet technology; Macroeconomic shocks; Network construction; Systemic risks; Transaction processing; Finance					National Office for Philosophy and Social Sciences, NSSFC, (17BGL055)	We thank the anonymous reviewers for their careful reading of our manuscript and their many insightful comments and suggestions. We are grateful to Dr. Qian-Yuan Tang for her help on the mathematical formula of this paper. This work is supported by the National Social Science Fund of China ( 17BGL055 ). Finally, Runjie thanks his father, Xia Bin, for his encouragement and trust.	Adrian T., Brunnermeier M., (2011); Huang X., Zhou H., Zhu H., Assessing the systemic risk of a heterogeneous portfolio of banks during the recent financial crisis, J. Financ. Stab., 8, 3, pp. 193-205, (2012); Acharya V., Engle R., Richardson M., Capital shortfall: A new approach to ranking and regulating systemic risks, Amer. Econ. Rev., 102, 3, pp. 59-64, (2012); Jobst A.A., Gray D.F., Systemic…	C. Mi; College of Economics and Management, Nanjing University of Aeronautics and Astronautics, Nanjing, Jiangsu, 210016, China; email: cmmi@nuaa.edu.cn		Elsevier B.V.						3784371		PHYAD		English	Phys A Stat Mech Appl	Article	Final	All Open Access; Green Open Access	Scopus	2-s2.0-85073602536
Guo Z.	Guo, Zhengya (57195570170)	57195570170	Problems and countermeasures of internet financial supervision based on data mining algorithm	2017	Boletin Tecnico/Technical Bulletin	55	6		138	144	6	2		https://www.scopus.com/inward/record.uri?eid=2-s2.0-85028818590&partnerID=40&md5=2ad925e6b938eee4d6d4913f1b10408f	School of Business, Sias International University, Xinzheng, China	Guo Z., School of Business, Sias International University, Xinzheng, China	With the rapid expansion of the Internet financial platform scale, emerging financial markets and financial products are booming. At the same time, with the rapid development of cloud computing and big data technology, financial supervision should be future improved, and legal norms should be made as basis for evaluation. In this paper, the author analyzes the problems and countermeasures of Inte…	BIRCH algorithm; Data mining; Internet financial supervision	Big data; Decision making; Electronic trading; Finance; Internet; Risk assessment; Data mining algorithm; Data technologies; Financial products; Legal system; Problems and countermeasures; Quantitative models; Quantitative risk assessment; Rapid expansion; Data mining							Belinda S., Factors influencing administrators? Empowerment and financial management effectiveness, Procedia-Social and Behavioral Sciences, 176, pp. 466-475, (2015); Dara P., Sari A., Corporate governance mechanism and the level of internet financial reporting: Evidence from Indonesian companies, Procedia Economics and Finance, 2, pp. 157-166, (2012); Dara S., Enhancing financial performance wit…	Z. Guo; School of Business, Sias International University, Xinzheng, China; email: guozy2017@163.com		Universidad Central de Venezuela						0376723X				English	Boletin Tecnico	Article	Final		Scopus	2-s2.0-85028818590
Frederiks A.J.; Costa S.; Hulst B.; Groen A.J.	Frederiks, Arjan J. (57202499667); Costa, Sílvia (56999773700); Hulst, Boudewijn (57802447900); Groen, Aard J. (14043795100)	57202499667; 56999773700; 57802447900; 14043795100	The early bird catches the worm: The role of regulatory uncertainty in early adoption of blockchain’s cryptocurrency by fintech ventures	2022	Journal of Small Business Management							2	10.1080/00472778.2022.2089355	https://www.scopus.com/inward/record.uri?eid=2-s2.0-85134179468&doi=10.1080%2f00472778.2022.2089355&partnerID=40&md5=2ca21254133a6b2db57520302a2ef842	University of Groningen Centre for Entrepreneurship, University of Groningen, Groningen, Netherlands	Frederiks A.J., University of Groningen Centre for Entrepreneurship, University of Groningen, Groningen, Netherlands; Costa S., University of Groningen Centre for Entrepreneurship, University of Groningen, Groningen, Netherlands; Hulst B., University of Groningen Centre for Entrepreneurship, University of Groningen, Groningen, Netherlands; Groen A.J., University of Groningen Centre for Entreprene…	Regulatory uncertainty about a technology confronts new technology-based firms (NTBFs) with questions of whether or not to adopt this technology. Following institutional theory, NTBFs are expected not to adopt a technology until regulatory uncertainty has been reduced. However, following the resource-based view, NTBFs are expected to adopt the technology under regulatory uncertainty due to limite…	blockchain technology; Cryptocurrency; entrepreneurship; regulatory uncertainty; technology adoption								Al Jazeera, Cuba to recognize, regulate cryptocurrency, (2021); Albeyatti A., Medicalchain: Whitepaper 2.1, (2018); Amankwah-Amoah J., Hinson R.E., Contextual influences on new technology ventures: A study of domestic firms in Ghana, Technological Forecasting and Social Change, 143, pp. 289-296, (2019); Aragon-Correa J.A., Sharma S., A contingent resource-based view of proactive corporate environ…	A.J. Frederiks; Groningen, P.O. Box 72, 9700AB, Netherlands; email: a.j.frederiks@rug.nl		Taylor and Francis Ltd.						472778				English	J. Small Bus. Manage.	Article	Article in press	All Open Access; Green Open Access; Hybrid Gold Open Access	Scopus	2-s2.0-85134179468
Nel J.; Boshoff C.	Nel, Jacques (57225721583); Boshoff, Christo (7005939718)	57225721583; 7005939718	Enhancing the use of internet banking in an emerging market	2014	South African Journal of Economic and Management Sciences	17	5		624	638	14	3	10.4102/sajems.v17i5.775	https://www.scopus.com/inward/record.uri?eid=2-s2.0-84913583346&doi=10.4102%2fsajems.v17i5.775&partnerID=40&md5=92d7047c687aa9f720c17126351f56b1	Department of Business Management, University of the Free State, South Africa; Department of Business Management, University of Stellenbosch, South Africa	Nel J., Department of Business Management, University of the Free State, South Africa; Boshoff C., Department of Business Management, University of Stellenbosch, South Africa	Electronic banking services such as internet banking offer bank clients substantial benefits over traditional banking channels. Although internet banking has been around for many years, increasing the use of the service by bank clients remains a priority for many managers of internet banking services. To address this managerial concern, the study investigates the factors that contribute to the en…	Actual use; Facilitating conditions; High and low users; Internet banking; Logistic regression analysis; Risk								Internet Banking, (2012); Aldas-Manzano J., Lassala-Navarre C., Ruiz-Mafe C., Sanz-Blas S., The role of consumer innovativeness and perceived risk in online banking usage, International Journal of Bank Marketing, 27, 1, pp. 53-75, (2009); Bagozzi R.P., Phillips L.W., Representing and testing organizational theories: A holistic construal, Administrative Science Quarterly, 27, 3, pp. 459-489, (1982…			University of Pretoria						10158812				English	S. Afr. J. Econ. Manage Sci.	Article	Final	All Open Access; Gold Open Access	Scopus	2-s2.0-84913583346
Han Q.; Liu D.; Hu C.	Han, Qianqian (58241543500); Liu, Desheng (57219930669); Hu, Cuiyan (58242454800)	58241543500; 57219930669; 58242454800	Risk Analysis and Establishment of Supervision System of Internet Finance Based on Big Data Era	2023	Wireless Communications and Mobile Computing	2023		5134720				0	10.1155/2023/5134720	https://www.scopus.com/inward/record.uri?eid=2-s2.0-85158814254&doi=10.1155%2f2023%2f5134720&partnerID=40&md5=27d2dfafe2b9cd0a03b9ae3847fdad49	Business College, Qingdao University, Shandong, Qingdao, 266071, China; School of Management, Qilu University of Technology, Shandong Academy of Sciences, Jinan, 250353, China	Han Q., Business College, Qingdao University, Shandong, Qingdao, 266071, China; Liu D., School of Management, Qilu University of Technology, Shandong Academy of Sciences, Jinan, 250353, China; Hu C., Business College, Qingdao University, Shandong, Qingdao, 266071, China	The benefits of Internet finance, such as its speed, transparency, and efficiency, have caused conventional financial institutions to rethink their business models and have led to its tremendous growth in recent years. However, as Internet finance continues to grow, new possibilities and threats are continuously developing. One of the most pressing concerns in the use of Internet technology for f…		Backpropagation; Big data; Data mining; MATLAB; Risk analysis; Risk assessment; BP networks; Business models; Feasible solution; Finance risks; Financial growth; Financial institution; Internet technology; Pressung; Risk elements; Supervision systems; Finance							Lai V.S., Li H., Technology acceptance model for internet banking: An invariance analysis, Information & Management, 42, 2, pp. 373-386, (2005); Gefen D., E-commerce: The role of familiarity and trust, Omega, 28, 6, pp. 725-737, (2000); Brunner G., Hinz R., Rocha R., Risk-based supervision of pension funds: Emerging practices and challenges, Social Science Electronic Publishing, 10, 3, (2010); Gh…	D. Liu; School of Management, Qilu University of Technology, Shandong Academy of Sciences, Jinan, 250353, China; email: 201701330247@lzpcc.edu.cn		Hindawi Limited						15308669				English	Wireless Commun. Mobile Comput.	Article	Final	All Open Access; Gold Open Access	Scopus	2-s2.0-85158814254
Noor U.; Anwar Z.; Amjad T.; Choo K.-K.R.	Noor, Umara (57189288163); Anwar, Zahid (9038146800); Amjad, Tehmina (48861062100); Choo, Kim-Kwang Raymond (57208540261)	57189288163; 9038146800; 48861062100; 57208540261	A machine learning-based FinTech cyber threat attribution framework using high-level indicators of compromise	2019	Future Generation Computer Systems	96			227	242	15	60	10.1016/j.future.2019.02.013	https://www.scopus.com/inward/record.uri?eid=2-s2.0-85061651762&doi=10.1016%2fj.future.2019.02.013&partnerID=40&md5=b7f5ff99d398ca4900d39c4d57eb1fda	Department of Computing, School of Electrical Engineering and Computer Science (SEECS), National University of Sciences and Technology (NUST), Islamabad, Pakistan; Mathematics and Computer Science, Fontbonne University, 6800 Wydown Blvd, St. Louis, 63105, MO, United States; Department of Computer Science and Software Engineering, Faculty of Basic and Applied Science (DCS&SE, FBAS), International …	Noor U., Department of Computing, School of Electrical Engineering and Computer Science (SEECS), National University of Sciences and Technology (NUST), Islamabad, Pakistan, Department of Computer Science and Software Engineering, Faculty of Basic and Applied Science (DCS&SE, FBAS), International Islamic University Islamabad (IIUI), Pakistan; Anwar Z., Department of Computing, School of Electrical…	Cyber threat attribution identifies the source of a malicious cyber activity, which in turn informs cyber security mitigation responses and strategies. Such responses and strategies are crucial for deterring future attacks, particularly in the financial and critical infrastructure sectors. However, existing approaches generally rely on manual analysis of attack indicators obtained through approac…	Cyber threat attribution; Cyber threat intelligence; Deep learning neural network; FinTech threat attribution; Machine learning; Tactics techniques and procedures	Deep neural networks; Gages; Intrusion detection; Learning algorithms; Learning systems; Machine learning; Natural language processing systems; Network security; Semantics; Cyber threats; Distributional semantics; FinTech threat attribution; Forensic investigation; Human consumption; Learning neural networks; NAtural language processing; Tactics techniques and procedures; Malware					Australia New Zealand Policing Advisory Agency; Cloud Technology Endowed Professorship; IEEE Foundation, IEEE, (ESORICS); University of Texas at San Antonio, UTSA; Fulbright Association	K.-K.R. Choo is supported by the Cloud Technology Endowed Professorship. Umara Noor received Gold Medal for her M.S. degree in Information Technology from Institute of Management Sciences, Pakistan in 2011. She is currently pursuing her Ph.D. degree in Information Technology from National University of Sciences and Technology (NUST), Pakistan in the domain of machine learning approaches to automa…	(2015); Congress U.S., (2015); Wheeler D.A., Larsen G.N., (2003); Hunker J., Hutchinson B., Margulies J., Role and challenges for sufficient cyber-attack attribution, Inst. Inf. Infrastruct. Prot., pp. 5-10, (2008); Choo K.-K.R., Cyber threat landscape faced by financial and insurance industry, Trends Issues Crime Criminal Justice, 408, pp. 1-6, (2011); Shackleford D., Northcutt S., (2015); Farnh…	K.-K.R. Choo; Department of Information Systems and Cyber Security, University of Texas at San Antonio, San Antonio, 78249-0631, United States; email: raymond.choo@fulbrightmail.org		Elsevier B.V.						0167739X		FGCSE		English	Future Gener Comput Syst	Article	Final		Scopus	2-s2.0-85061651762
Liu M.; Gao R.; Fu W.	Liu, Mingjin (57410412000); Gao, Ruijie (57409971400); Fu, Wei (57410117900)	57410412000; 57409971400; 57410117900	Analysis of Internet Financial Risk Control Model Based on Machine Learning Algorithms	2021	Journal of Mathematics	2021		8541929				3	10.1155/2021/8541929	https://www.scopus.com/inward/record.uri?eid=2-s2.0-85122747524&doi=10.1155%2f2021%2f8541929&partnerID=40&md5=4a3645dcef556553d94a2e5f5f66f7de	Information Technology Center, Sichuan Water Conservancy College, Chengdu, 611231, China; School of Marxism, Sichuan Water Conservancy College, Chengdu, 611231, China; Organization Department, Sichuan Water Conservancy College, Chengdu, 611231, China	Liu M., Information Technology Center, Sichuan Water Conservancy College, Chengdu, 611231, China; Gao R., School of Marxism, Sichuan Water Conservancy College, Chengdu, 611231, China; Fu W., Organization Department, Sichuan Water Conservancy College, Chengdu, 611231, China	On the basis of traditional credit risk control, this paper proposes the demand and direction of a new credit risk control strategy based on machine learning and relying on big data. First, on the basis of introducing the basic algorithmic principles of machine learning, we give reasons for choosing machine learning models and build a machine learning-based Internet consumer finance credit risk c…									Ma X., Lv S., Financial credit risk prediction in internet finance driven by machine learning, Neural Computing & Applications, 31, 12, pp. 8359-8367, (2019); Qi S., Jin K., Li B., Qian Y., The exploration of internet finance by using neural network, Journal of Computational and Applied Mathematics, 369, (2020); Ma X., Sha J., Wang D., Yu Y., Yang Q., Niu X., Study on a prediction of P2P network …	M. Liu; Information Technology Center, Sichuan Water Conservancy College, Chengdu, 611231, China; email: liumingjin@swcvc.edu.cn		Hindawi Limited						23144629				English	J. Math.	Article	Final	All Open Access; Gold Open Access	Scopus	2-s2.0-85122747524
Qi M.; Gu Y.; Wang Q.	Qi, Meng (57218825446); Gu, Yunfan (57218829196); Wang, Qiong (57218824204)	57218825446; 57218829196; 57218824204	Internet financial risk management and control based on improved rough set algorithm	2021	Journal of Computational and Applied Mathematics	384		113179				13	10.1016/j.cam.2020.113179	https://www.scopus.com/inward/record.uri?eid=2-s2.0-85090325128&doi=10.1016%2fj.cam.2020.113179&partnerID=40&md5=60e7acf37de544c6f691a47e1b8116b0	International Law College, Shanghai University of Political Science and Law, Shanghai, China; School of political science and public administration, Soochow University, Suzhou, China; School of Management, Anhui Science and Technology University, Bengbu, China	Qi M., International Law College, Shanghai University of Political Science and Law, Shanghai, China; Gu Y., School of political science and public administration, Soochow University, Suzhou, China; Wang Q., School of Management, Anhui Science and Technology University, Bengbu, China	With the development of the Internet, Internet finance in new P2P modes will face a great many difficulties and opportunities; so, relevant risk early-warning models need to be researched and analyzed. The early-warning analysis will not only be helpful for P2P, the new mode, but will also be worth learning by the whole Internet financial industries, and there will be a particular demonstration e…	Improved rough set; Internet finance; P2P mode; Risk management and control; Variable precision	Finance; Learning algorithms; Risk management; Rough set theory; Boundary regions; Early warning analysis; Financial industry; Financial risk management; Financial risks; Risk early warning; Upper and lower approximation; Variable precision rough sets; Approximation algorithms					National Social Science Foundation; National Office for Philosophy and Social Sciences, NPOPSS, (19BFX154)	Funding text 1: This work was supported by National Social Science Foundation, China (No. 19BFX154 ); Funding text 2: This work was supported by National Social Science Foundation, China (No.19BFX154)	Tang C.S., Veelenturf L.P., The strategic role of logistics in the industry 4.0 era, Transp. Res. Part E, 129, pp. 1-11, (2019); Sutduean J., Sutduean C., Jermsittiparsert K., Finding determinants of big data and internet of things driven competitive advantage: An empirical study of pharmaceutical sector of Thailand, Syst. Rev. Pharm., 10, 2, pp. 372-382, (2019); Herbert D., Lotz A.D., Marshall L…	Q. Wang; School of Management, Anhui Science and Technology University, Bengbu, China; email: wangqionghb@126.com		Elsevier B.V.						3770427				English	J. Comput. Appl. Math.	Article	Final		Scopus	2-s2.0-85090325128
Mohanty A.K.; Patnaik B.C.M., Dr.; Satpathy I.	Mohanty, Abhay Kumar (57224713641); Patnaik, B.C.M. (56381086800); Satpathy, Ipseeta (56381528100)	57224713641; 56381086800; 56381528100	Role of information technology in alternative channel services	2018	International Journal of Mechanical Engineering and Technology	9	9		50	57	7	1		https://www.scopus.com/inward/record.uri?eid=2-s2.0-85054005644&partnerID=40&md5=3c3ccf9b6b6675bac5555d1d87fcd081	School of Management, KIIT University, Bhubaneswar, Odisha, India	Mohanty A.K., School of Management, KIIT University, Bhubaneswar, Odisha, India; Patnaik B.C.M., Dr., School of Management, KIIT University, Bhubaneswar, Odisha, India; Satpathy I., School of Management, KIIT University, Bhubaneswar, Odisha, India	In recent times the alternative channel services replaced the traditional banking services. In this context the information technology plays a dominant role. The IT is part of our day to day life we cannot think about life without this. This took the banking services to next level. Now life become easy and there is no need of wasting time by visiting bank branches. The concept of branchless banki…	Alternative Channel services; E- banking; Internet banking & risks								Sharma G., Singh P.K., Internet banking: Risk analysis and applicability of biometric technology for authentication, International Journal of Pure and Applied Sciences and Technology, 1, 2, pp. 67-78, (2010); Mittal S.R., Et al., Report on Internet Banking; Vyas S., Impact of e-banking on traditional banking services, A Working Paper; Khan M.S., Mahapatra S.M., Sreekumar, Service quality evaluati…			IAEME Publication						9766340				English	Int. J. Mech. Eng. Technol.	Article	Final		Scopus	2-s2.0-85054005644
Zarrouk H.; Ghak T.E.; Bakhouche A.	Zarrouk, Hajer (36142463700); Ghak, Teheni El (57193262834); Bakhouche, Abderazak (36117528700)	36142463700; 57193262834; 36117528700	Exploring economic and technological determinants of fintech startups’ success and growth in the United Arab Emirates	2021	Journal of Open Innovation: Technology, Market, and Complexity	7	1	50	1	24	23	23	10.3390/joitmc7010050	https://www.scopus.com/inward/record.uri?eid=2-s2.0-85101157053&doi=10.3390%2fjoitmc7010050&partnerID=40&md5=02e6b87401574434df2aaf3417288228	Business Department, Higher College of Technology, P.O. Box-15825, Abu Dhabi, United Arab Emirates; Faculty of Economics Sciences and Management, University Tunis El Manar II, Tunis, 2092, Tunisia; Laboratory of International Economic Integration, Faculty of Economic Sciences and Management of Tunis, University of Tunis El Manar, Tunis, 2092, Tunisia	Zarrouk H., Business Department, Higher College of Technology, P.O. Box-15825, Abu Dhabi, United Arab Emirates, Faculty of Economics Sciences and Management, University Tunis El Manar II, Tunis, 2092, Tunisia; Ghak T.E., Laboratory of International Economic Integration, Faculty of Economic Sciences and Management of Tunis, University of Tunis El Manar, Tunis, 2092, Tunisia; Bakhouche A., Business…	In the last few years, the United Arab Emirates (UAE) has emerged as a regional hub serving as an incubator of the FinTech ecosystem, where regulators began implementing policies to encourage the growth of Fintech ventures in 2017. However, detailed empirical evidence concerning the impact of various FinTech-level and ecosystem-specific factors as determinants of FinTech success and survival is y…	Access to finance; Business environment; Business model; FinTech; Startup; Success; VC						ADIO	ADGM and DIFC accelerators for FinTech startups provide a range of early-stage support, both financial “VC” (early-stage funding) and non-financial; reinforced by the role of ADIO in financing through the Ghadan fund.	Lechman E., Marszk A., ICT technologies and financial innovations: The case of exchange-traded funds in Brazil, Japan, Mexico, South Korea, and the United States, Technol. Forecast. Soc. Chang, 99, pp. 355-376, (2015); Law S.H., Lee W.C., Singh N., Revisiting the finance-innovation nexus: Evidence from a non-linear approach, JIK, 3, pp. 143-153, (2018); Laeven L., Levine R., Michalopoulos S., Fin…	H. Zarrouk; Business Department, Higher College of Technology, Abu Dhabi, P.O. Box-15825, United Arab Emirates; email: hzarrouk@hct.ac.ae; H. Zarrouk; Faculty of Economics Sciences and Management, University Tunis El Manar II, Tunis, 2092, Tunisia; email: hzarrouk@hct.ac.ae		MDPI						21998531				English	J. Open Innov.: Technol. Mark. Complex.	Article	Final	All Open Access; Gold Open Access; Green Open Access	Scopus	2-s2.0-85101157053
Xie H.; Shi Y.	Xie, Hengxin (57211479221); Shi, Yufeng (57821415400)	57211479221; 57821415400	A Big Data Technique for Internet Financial Risk Control	2022	Mobile Information Systems	2022		9549868				0	10.1155/2022/9549868	https://www.scopus.com/inward/record.uri?eid=2-s2.0-85135030607&doi=10.1155%2f2022%2f9549868&partnerID=40&md5=c1c37a81888559bca4ffb15ed45c1c1a	School of Statistics, Shandong University of Finance and Economics, Jinan, 250014, China; Institute for Financial Studies, Shandong University, Jinan, 250100, China	Xie H., School of Statistics, Shandong University of Finance and Economics, Jinan, 250014, China; Shi Y., School of Statistics, Shandong University of Finance and Economics, Jinan, 250014, China, Institute for Financial Studies, Shandong University, Jinan, 250100, China	The danger of losing funds on an investment or business enterprise is referred to as financial risk. Credit risk, liquidity risk, and operational risk are some of the most prevalent and different financial hazards. Financial risk control is an organizational activity that seeks to detect, monitor, and manage exposure to different risks associated with the usage of financial services. Conventional…		Decision trees; Finance; Risk assessment; Business enterprise; Credit risks; Enterprise IS; Financial risks; Financial service; Liquidity risk; Operational risks; Organizational activities; Risk Identification; Risks controls; Big data							Assef F., Steiner M.T., Steiner NetoSteiner Neto P.J., FrancoFranco D.G.D.B., Classification algorithms in financial application: credit risk analysis on legal entities, IEEE Latin America Transactions, 17, 10, pp. 1733-1740, (2019); Gregory J., Sovacool B.K., The financial risks and barriers to electricity infrastructure in Kenya, Tanzania, and Mozambique: a critical and systematic review of the…	Y. Shi; School of Statistics, Shandong University of Finance and Economics, Jinan, 250014, China; email: xhx900705@mail.sdufe.edu.cn		Hindawi Limited						1574017X				English	Mob. Inf. Sys.	Article	Final	All Open Access; Gold Open Access	Scopus	2-s2.0-85135030607
Chen X.; Chen W.; Lu K.	Chen, Xiaohui (57328268100); Chen, Wen (57215874272); Lu, Kongbiao (58022318400)	57328268100; 57215874272; 58022318400	Does an imbalance in the population gender ratio affect FinTech innovation?	2023	Technological Forecasting and Social Change	188		122164				17	10.1016/j.techfore.2022.122164	https://www.scopus.com/inward/record.uri?eid=2-s2.0-85144249356&doi=10.1016%2fj.techfore.2022.122164&partnerID=40&md5=5fd6840e2b3b3420bd707d41be934c18	Faculty of Economics and Business Administration, Yibin University, Sichuan Province, Yibin, 640000, China; College of Finance, Nanjing Agricultural University, 1 Weigang Road, Xuanwu District, Jiangsu Province, Nanjing, 210095, China; Bank of Hainan, Hinan Province, Haikou, 570203, China	Chen X., Faculty of Economics and Business Administration, Yibin University, Sichuan Province, Yibin, 640000, China; Chen W., College of Finance, Nanjing Agricultural University, 1 Weigang Road, Xuanwu District, Jiangsu Province, Nanjing, 210095, China; Lu K., Bank of Hainan, Hinan Province, Haikou, 570203, China	An imbalance in the population gender ratio is a real-world problem that China faces. A related issue is how the ratio imbalance will affect FinTech innovation. Based on a theoretical analysis, this paper uses text mining and CRITIC methods to construct a provincial FinTech innovation index from 2008 to 2018 and studies the impact of the gender ratio on FinTech innovation. The results show that t…	FinTech innovation; Fintech risk; Population gender ratio	China; Fintech innovation; Fintech risk; Innovation index; Population gender ratio; Real-world problem; Risk exposure; Risk taking; Social risks; Text-mining; financial services; gender relations; gender role; industrial development; innovation; population structure; technology adoption; womens employment; womens status; Risk management					National Natural Science Foundation of China, NSFC, (72003157)	We acknowledge the financial support of the National Natural Science Foundation of China (Grant No. 72003157 ).	Allen H.J., Regulatory sandboxes [J], George Wash. Law Rev., 87, (2019); Arner D.W., Barberis J.N., Buckley R.P., The evolution of FinTech: a new PostCrisis paradigm?[J], Social Science Electronic Publishing, 47, 4, pp. 1271-1319, (2015); Azarenkova G., Shkodina I., Samorodov B., Et al., The influence of financial technologies on the global financial system stability[J], Invest. Manag. Financ. In…	W. Chen; College of Finance, Nanjing Agricultural University, Nanjing, 1 Weigang Road, Xuanwu District, Jiangsu Province, 210095, China; email: chenwenpku2008@163.com		Elsevier Inc.						401625				English	Technol. Forecast. Soc. Change	Article	Final		Scopus	2-s2.0-85144249356
Wang Y.; Wang L.	Wang, Yun (57224371651); Wang, Limei (57224361398)	57224371651; 57224361398	Internet Financial Data Security and Economic Risk Prevention for Android Application Privacy Leakage Detection	2022	Computational Intelligence and Neuroscience	2022		6782281				0	10.1155/2022/6782281	https://www.scopus.com/inward/record.uri?eid=2-s2.0-85127520922&doi=10.1155%2f2022%2f6782281&partnerID=40&md5=c38ee5958ad49c71c2384886cd40265e	Sejong University, Seoul, 05006, South Korea; Xi'An University of Finance and Economics, Shaanxi, 710100, China	Wang Y., Sejong University, Seoul, 05006, South Korea; Wang L., Sejong University, Seoul, 05006, South Korea, Xi'An University of Finance and Economics, Shaanxi, 710100, China	The rapid development of the Internet has brought great convenience to our lives, but it has also brought many problems. Due to the virtual nature of the Internet, many criminals conduct illegal and criminal activities in the virtual world. In the Internet, ordinary users account for the vast majority of Internet users, but at the same time, the information of ordinary users is also the easiest t…		Computer Security; Internet; Privacy; Smartphone; Android (operating system); Big data; Crime; Mobile security; Smartphones; Virtual reality; 'current; Android applications; Android systems; Criminal conduct; Data security risks; Economic risks; Financial data; Leakage detection; Privacy leakages; Risk prevention; computer security; Internet; privacy; smartphone; Finance							Cheng Y.Y., Ying L.Y.B., Jiao S.B.R., Su P.R.G., Feng D.G., Research on user privacy leakage in mobile social messaging applications, Jisuanji Xuebao/Chinese Journal of Computers, 37, 1, pp. 87-100, (2014); Wang K., Research and Application of Android Platform Application Risk Detection, (2012); Li T.X., Xing Y.X.Q., Hu A.Q.J., Wang Y.J., Research on multi-dimensional privacy leakage evaluation m…	L. Wang; Sejong University, Seoul, 05006, South Korea; email: wanglimei@xaufe.edu.cn		Hindawi Limited						16875265			35371235	English	Comput. Intell. Neurosci.	Article	Final	All Open Access; Gold Open Access; Green Open Access	Scopus	2-s2.0-85127520922
Zhang H.-G.; Wu L.; Song Y.; Su C.-W.; Wang Q.; Su F.	Zhang, Heng-Guo (57188760174); Wu, Libo (56127369600); Song, Yan (57226036492); Su, Chi-Wei (15066016200); Wang, Qingping (57196124373); Su, Fei (57207256679)	57188760174; 56127369600; 57226036492; 15066016200; 57196124373; 57207256679	An Online Sequential Learning Non-parametric Value-at-Risk Model for High-Dimensional Time Series	2018	Cognitive Computation	10	2		187	200	13	6	10.1007/s12559-017-9516-y	https://www.scopus.com/inward/record.uri?eid=2-s2.0-85031944453&doi=10.1007%2fs12559-017-9516-y&partnerID=40&md5=2b1fc1574588f5256cbaf4d99bfb819d	School of Data Science, Fudan University, Shanghai, China; School of Economics & School of Data Science, Fudan University, Shanghai, China; College of Information Science and Engineering, Ocean University of China, Qingdao, China; Department of Finance, Ocean University of China, Qingdao, China; School of Mathematical Sciences, Ocean University of China, Qingdao, Shandong, China; Finance Discipli…	Zhang H.-G., School of Data Science, Fudan University, Shanghai, China; Wu L., School of Economics & School of Data Science, Fudan University, Shanghai, China; Song Y., College of Information Science and Engineering, Ocean University of China, Qingdao, China; Su C.-W., Department of Finance, Ocean University of China, Qingdao, China; Wang Q., School of Mathematical Sciences, Ocean University of C…	Online Value-at-Risk (VaR) analysis in high-dimensional space remains a challenge in the era of big data. In this paper, we propose an online sequential learning non-parametric VaR model called OS-GELM which is an autonomous cognitive system. This model uses a Generalized Autoregressive Conditional Heteroskedasticity (GARCH) process and an online sequential extreme learning machine (OS-ELM) to co…	GARCH models; High-dimensional space; OS-ELM; Time series; Value-at-Risk	Big data; Cognitive systems; Learning systems; Membership functions; Risk analysis; Risk assessment; Risk management; Time series; Value engineering; Computational results; GARCH models; Generalization performance; Generalized autoregressive conditional heteroskedasticity; High dimensional spaces; Online sequential extreme learning machine; Piecewise-continuous; Value at Risk; E-learning					National High Technology Research and Development Program of China, (2015AA050203); National Social Science Foundation, (15BJY155); China Postdoctoral Science Foundation	Funding This research is supported by China Postdoctoral Science Foundation funded project, the National Social Science Foundation (15BJY155) and the National High Technology Research and Development Program of China (863 Program) (2015AA050203).	Youssef M., Belkacem L., Mokni K., Value-at-risk estimation of energy commodities: a long-memory GARCH–EVT approach, Energy Econ, 51, pp. 99-110, (2015); Kim M., Lee S., Nonlinear expectile regression with application to value-at-risk and expected shortfall estimation, Comput Stat Data Anal, 94, pp. 1-19, (2016); Liang N.-Y., Huang G.-B., Saratchandran P., Sundararajan N., A fast and accurate onl…	H.-G. Zhang; School of Data Science, Fudan University, Shanghai, China; email: zszhg@126.com		Springer New York LLC						18669956				English	Cognitive Comput.	Article	Final		Scopus	2-s2.0-85031944453
Goo J.J.; Heo J.-Y.	Goo, Jayoung James (57217678556); Heo, Joo-Yeun (57217677616)	57217678556; 57217677616	The impact of the regulatory sandbox on the fintech industry, with a discussion on the relation between regulatory sandboxes and open innovation	2020	Journal of Open Innovation: Technology, Market, and Complexity	6	2	43				35	10.3390/JOITMC6020043	https://www.scopus.com/inward/record.uri?eid=2-s2.0-85087500441&doi=10.3390%2fJOITMC6020043&partnerID=40&md5=b60665aba5a1516dfbcae46232656337	Interdisciplinary Program of Management of Technology, Yonsei University, Seoul, 03722, South Korea	Goo J.J., Interdisciplinary Program of Management of Technology, Yonsei University, Seoul, 03722, South Korea; Heo J.-Y., Interdisciplinary Program of Management of Technology, Yonsei University, Seoul, 03722, South Korea	As the fintech industry grows around the world, regulatory issues continue to be a hot topic within the industry. To overcome regulatory barriers of the fintech industry, regulatory sandboxes have been adopted. The regulatory sandboxes are beneficial to create a fintech ecosystem, but their effectiveness has not been empirically supported. This study aims to find the expected effects of regulator…	Financial innovation; Fintech; Investment; Regulatory sandbox; Venture; Venture capital								ASIC Regulatory Guide 257;, (2017); ASIC Fintech Regulatory Sandbox;, (2019); Blind K., The influence of regulations on innovation: A quantitative assessment for OECD countries, Res. Policy, 42, pp. 391-400, (2012); Lee W.S., Hong B., The Status of Fintech and Its Related Legal Problems, Youngsan Law J, 22, pp. 219-256, (2015); CBinsights 2029 Fintech Trends to Watch;, (2019); CGAP Regulatory San…	J.-Y. Heo; Interdisciplinary Program of Management of Technology, Yonsei University, Seoul, 03722, South Korea; email: blueparis@yonsei.ac.kr		MDPI						21998531				English	J. Open Innov.: Technol. Mark. Complex.	Article	Final	All Open Access; Gold Open Access; Green Open Access	Scopus	2-s2.0-85087500441
Li Z.; Lau W.-Y.; Bahri E.N.A.	Li, Zeng (58493333600); Lau, Wee-Yeap (55757538000); Bahri, Elya Nabila Abdul (57201327936)	58493333600; 55757538000; 57201327936	Internet financial risk assessment in China based on a particle swarm optimization–analytic hierarchy process and fuzzy comprehensive evaluation	2023	Journal of Risk Model Validation	17	1		17	39	22	0	10.21314/JRMV.2022.028	https://www.scopus.com/inward/record.uri?eid=2-s2.0-85165187894&doi=10.21314%2fJRMV.2022.028&partnerID=40&md5=a9389e5ca7571233cffefefcbebbf5d1	Faculty of Business and Economics, Universiti Malaya, Lembah Pantai, Kuala Lumpur, 50603, Malaysia; Faculty of Management, Henan Institute of Technology, Henan Province, Xin Xiang City, 453003, China	Li Z., Faculty of Business and Economics, Universiti Malaya, Lembah Pantai, Kuala Lumpur, 50603, Malaysia, Faculty of Management, Henan Institute of Technology, Henan Province, Xin Xiang City, 453003, China; Lau W.-Y., Faculty of Business and Economics, Universiti Malaya, Lembah Pantai, Kuala Lumpur, 50603, Malaysia; Bahri E.N.A., Faculty of Business and Economics, Universiti Malaya, Lembah Panta…	The combination of finance with the internet has expanded the boundaries and markets of financial services. Due to the problems of virtualization and information technology dependence, the risk management of internet finance is more complicated than that of traditional finance. Based on the identification of China’s internet financial risk, this study establishes a comprehensive evaluation system…	analytical hierarchy process; credit risk; fuzzy comprehensive evaluation method; internet finance; risk assessment								Amohadi M., Firuzabad M. F, Optimal placement of switching and protection devices in radial distribution networks to enhance system reliability using the AHP-PSO method, Turkish Journal of Electrical Engineering and Computer Sciences, 27, 1, (2019); Cheemakurthy H., Garme K., Fuzzy AHP-based design performance index for evaluation of ferries, Sustainability, 14, 6, (2022); Chen C.-F., Applying th…	Z. Li; Faculty of Business and Economics, Universiti Malaya, Kuala Lumpur, Lembah Pantai, 50603, Malaysia; email: zengli0105@gmail.com		Incisive Media Ltd.						17539579				English	J. Risk Model Valid.	Article	Final		Scopus	2-s2.0-85165187894
Cumming D.J.; Schwienbacher A.	Cumming, Douglas J. (54790580000); Schwienbacher, Armin (11839780000)	54790580000; 11839780000	Fintech venture capital	2018	Corporate Governance: An International Review	26	5		374	389	15	51	10.1111/corg.12256	https://www.scopus.com/inward/record.uri?eid=2-s2.0-85052931014&doi=10.1111%2fcorg.12256&partnerID=40&md5=84d8d701535648d572ce803b2c032758	DeSantis Distinguished of Finance and Entrepreneurship, College of Business, Florida Atlantic University, 777 Glades Road, Boca Raton, 33431, FL, United States; Visiting Birmingham Business School, University of Birmingham, Edgbaston, Birmingham, B15 2TT, United States; Department of Finance and Accounting, SKEMA Business School—Université Côte d'Azur, SKEMA Business School, Avenue Willy Brandt, …	Cumming D.J., DeSantis Distinguished of Finance and Entrepreneurship, College of Business, Florida Atlantic University, 777 Glades Road, Boca Raton, 33431, FL, United States, Visiting Birmingham Business School, University of Birmingham, Edgbaston, Birmingham, B15 2TT, United States; Schwienbacher A., Department of Finance and Accounting, SKEMA Business School—Université Côte d'Azur, SKEMA Busine…	Manuscript Type: Empirical Research Question/Issue: Where are fintech venture capital investments taking place around the world? What is the role of institutional factors on the international allocation of fintech venture capital? Research Findings/Insights: We document a notable change in the pattern of fintech venture capital (VC) investments around the world relative to other types of investme…	Corporate Governance; Financial Regulation; Fintech; International Venture Capital; Regulatory Arbitrage						University of Bergamo; Social Sciences and Humanities Research Council of Canada, SSHRC	Funding text 1: The authors owe thanks to Lars Hornuf, Joseph McCahery, Elisa Ughetto, Silvio Vismara, and to the conference participants at McCarthy Tétrault, Toronto, March 2016, the 4th Crowdinvesting Symposium on “Financial Decision Making and the Internet” at the Max Planck Institute for Innovation and Competition, Munich, November 2016, and the CGIR Workshop on “Corporate Governance Implica…	The future of FinTech and banking: Digitally disrupted or reimagined? Accenture Consulting, (2015); Armitage S., Sarkar S., Talaulicar T., Corporate governance challenges in emerging economies, Corporate Governance: An International Review, 25, pp. 148-154, (2017); Armour J., Cumming D., The legislative road to Silicon Valley, Oxford Economic Papers, 58, pp. 596-635, (2006); Arner D.W., Barberis …	A. Schwienbacher; Department of Finance and Accounting, SKEMA Business School—Université Côte d'Azur, SKEMA Business School, Lille, Avenue Willy Brandt, F-59777, France; email: armin.schwienbacher@skema.edu		Blackwell Publishing Ltd						9648410				English	Corp. Gov.: Int. Rev.	Article	Final		Scopus	2-s2.0-85052931014
Liu Z.; Du G.; Zhou S.; Lu H.; Ji H.	Liu, Zixian (57219773578); Du, Guansan (57219780536); Zhou, Shuai (57457534900); Lu, Haifeng (57219773531); Ji, Han (57457718900)	57219773578; 57219780536; 57457534900; 57219773531; 57457718900	Analysis of Internet Financial Risks Based on Deep Learning and BP Neural Network	2022	Computational Economics	59	4		1481	1499	18	6	10.1007/s10614-021-10229-z	https://www.scopus.com/inward/record.uri?eid=2-s2.0-85124834955&doi=10.1007%2fs10614-021-10229-z&partnerID=40&md5=5344eb68fc623cc3574a9960673d26ab	School of Commerce, University of Southern Queensland, Toowoomba, QLD, Australia; Operations Office of Shenyang Branch of the People’s Bank of China, Shenyang, 110036, China; School of International Economics and International Relations, Liaoning University, Shenyang, 110036, China; Shenyang Branch of the People’s Bank of China, Shenyang, 110001, China	Liu Z., Operations Office of Shenyang Branch of the People’s Bank of China, Shenyang, 110036, China, School of International Economics and International Relations, Liaoning University, Shenyang, 110036, China; Du G., School of Commerce, University of Southern Queensland, Toowoomba, QLD, Australia, School of International Economics and International Relations, Liaoning University, Shenyang, 110036…	The study aims to analyze and forecast Internet financial risks based on the model based on deep learning and the Back Propagation Neural Network (BPNN). First, the theory of Internet financial risks is introduced and a theoretical framework for analyzing and forecasting internet financial risks is established. Second, the theory of the BPNN and the algorithms based on deep learning are introduce…	BP neural network; Deep learning; Early warning; Financial risks; GDP growth rate						National Office for Philosophy and Social Sciences, NPOPSS	The Study on Reform of International Financial Public Goods Supply under the Perspective of International Monetary Power Transitions and Financial Technology Development (Grant No. 18CGJ002), Financial support from the National Social Science Fund of China.	Chen J., Chen Q., Application of deep learning and BP neural network sorting algorithm in financial news network communication, Journal of Intelligent and Fuzzy Systems, 38, 3, pp. 1-12, (2020); Chen Y., Hu S., Mao H., Et al., Application of the best evacuation model of deep learning in the design of public structures, Image and Vision Computing, 102, (2020); Chi G., Uddin M.S., Abedin M.Z., Et a…	Z. Liu; School of International Economics and International Relations, Liaoning University, Shenyang, 110036, China; email: ygbjrwd@126.com		Springer						9277099				English	Comput. Econ.	Article	Final		Scopus	2-s2.0-85124834955
Zhang J.	Zhang, Jianhui (57454231000)	57454231000	Dynamic Audit of Internet Finance Based on Machine Learning Algorithm	2022	Mobile Information Systems	2022		7072955				0	10.1155/2022/7072955	https://www.scopus.com/inward/record.uri?eid=2-s2.0-85138106303&doi=10.1155%2f2022%2f7072955&partnerID=40&md5=08351b6f18bb90bd15b3238c0a1065d6	School of Economics and Management, Xi'An University, Shaanxi, Xi'an, 710065, China	Zhang J., School of Economics and Management, Xi'An University, Shaanxi, Xi'an, 710065, China	Internet finance is a direction for the development of the new system. The existing research mostly analyzes how to build a risk early warning system from a qualitative perspective to promote a more healthy development of Internet finance companies. This paper aims to study the role of machine learning algorithm in the dynamic audit of Internet finance. It proposes Apriori algorithm, data mining,…		Bayesian networks; Data mining; Learning algorithms; Machine learning; Profitability; Apriori algorithms; Bayesia n networks; Dynamic audit; Early Warning System; Financial risks; Machine learning algorithms; On-machines; Private enterprise; Risk early warning; Risk-based; Finance							Tawalbeh L.A., Mehmood R., Benkhlifa E., Song H., Mobile cloud computing model and big data analysis for healthcare applications, IEEE Access, 4, 99, pp. 6171-6180, (2016); Massobrio R., Nesmachnow S., Tchernykh A., Avetisyan A., Radchenko G., Towards a cloud computing paradigm for big data analysis in smart cities, Programming and Computer Software, 44, 3, pp. 181-189, (2018); Xu L., Jiang C., W…	J. Zhang; School of Economics and Management, Xi'An University, Xi'an, Shaanxi, 710065, China; email: zhangjianhui@xawl.edu.cn		Hindawi Limited						1574017X				English	Mob. Inf. Sys.	Article	Final	All Open Access; Gold Open Access	Scopus	2-s2.0-85138106303
Ma N.; Zhang Y.; Wang Y.; Wang G.	Ma, Ning (57208568597); Zhang, Yan-lin (57196205735); Wang, Yu-tong (57200060017); Wang, Guang-shi (56144383200)	57208568597; 57196205735; 57200060017; 56144383200	Conflict and coordination of the safety and convenience of the online banking based on the rough set theory	2012	Advances in Information Sciences and Service Sciences	4	16		167	175	8	1	10.4156/AISS.vol4.issue16.20	https://www.scopus.com/inward/record.uri?eid=2-s2.0-84867064682&doi=10.4156%2fAISS.vol4.issue16.20&partnerID=40&md5=9ea0e57f13948abe0b6f7654e1cc080c	School of Economics and Management, Beijing Forestry University, Beijing 100083, China; School of Economics and Management, Beijing Jiaotong University, Beijing 100044, China	Ma N., School of Economics and Management, Beijing Forestry University, Beijing 100083, China; Zhang Y., School of Economics and Management, Beijing Forestry University, Beijing 100083, China; Wang Y., School of Economics and Management, Beijing Forestry University, Beijing 100083, China; Wang G., School of Economics and Management, Beijing Jiaotong University, Beijing 100044, China	The past few years have saw a rapid growth of online banking in china, transacted volume of both the personal online banking and the corporate online banking increased obviously. However our online banking development still has a certain gap with earlier started foreign counterparts. At the same time, business security and convenience are increasingly valued by the online banking users, so how to…	Online banking; Online banking supervision; Rough set	Factor analysis; Rough set theory; Business security; Commercial bank; On-line banking; Rapid growth; Risk controls; Rough set; Commerce							Sathyem A., Dopfion of intemet banking by Australian consumers:An empirical investigation[J], Intenrational Journal ofbank marketing, 17, 7, pp. 324-334, (1999); Liao Z., Cheung M.T., Intenret-based E-banking and consumer atitudes:An empirical study[J], Information&management, 39, pp. 283-295, (2002); Sohail S., Tlb S., E-banking and customer preferences in Malaysia:An empirical investigation, In…	N. Ma; School of Economics and Management, Beijing Forestry University, Beijing 100083, China; email: maning@bjfu.edu.cn								22339345				English	Adv. Inf. Sci. Serv. Sci.	Article	Final		Scopus	2-s2.0-84867064682
Yu K.	Yu, Kui (57811563700)	57811563700	Risk Evaluation of the New Fintech Institutions in China Based on Fuzzy Analytical Hierarchy Process	2022	Mathematical Problems in Engineering	2022		9338032				0	10.1155/2022/9338032	https://www.scopus.com/inward/record.uri?eid=2-s2.0-85134520307&doi=10.1155%2f2022%2f9338032&partnerID=40&md5=881b2e98ab160fd54f8ea998ce15d4f8	Glorious Sun School of Business and Management, Donghua University, Shanghai, China	Yu K., Glorious Sun School of Business and Management, Donghua University, Shanghai, China	The ongoing digital transformation is being undertaken by the financial institutions on the upgrade in China. The risks are accumulated synchronously in the middle of establishing differentiated competitive advantages through information technology innovations by the new fintech institutions. In this study, a fuzzy analytical hierarchy process is adopted to figure out the risk evaluation of the n…		Linear transformations; Matrix algebra; Competitive advantage; Digital transformation; Financial institution; Fuzzy analytical hierarchy process; Fuzzy recognition; Information technology innovation; Level 2; Level-1; Recognition models; Risk evaluation; Competition							Kaufman G.G., Scott K.E., What is systemic risk, and do bank regulators retard or contribute to it?, Independent Review, 7, 3, pp. 371-391, (2003); Granovetter M., Society and Economy:Framework and Principles, (2017); Minsky H.P., Financial factors in the economics of capitalism, Coping with Financial Fragility and Systemic Risk, 9, pp. 3-14, (1995); Zhang Z.H., Zhang Y., Evaluation indicator sys…	K. Yu; Glorious Sun School of Business and Management, Donghua University, Shanghai, China; email: yukui@dhu.edu.cn		Hindawi Limited						1024123X				English	Math. Probl. Eng.	Article	Final	All Open Access; Gold Open Access	Scopus	2-s2.0-85134520307
Song Y.; Sun C.; Peng Y.; Zeng Y.; Sun B.	Song, Ying (55388900400); Sun, Chaohao (57712587000); Peng, Yun (57713611900); Zeng, Yue (57222756752); Sun, Baolin (8932443100)	55388900400; 57712587000; 57713611900; 57222756752; 8932443100	Research on Multidimensional Trust Evaluation Mechanism of FinTech Based on Blockchain	2022	IEEE Access	10			57025	57036	11	3	10.1109/ACCESS.2022.3177275	https://www.scopus.com/inward/record.uri?eid=2-s2.0-85130848067&doi=10.1109%2fACCESS.2022.3177275&partnerID=40&md5=c11d4a92f6c87f45d8c6197e165fc6c4	Hubei University of Economics, School of Information and Communication Engineering, Wuhan, 430205, China; Research Center of Internet Financial Information Engineering Technology of Hubei Province, Wuhan, 430205, China; China Huarong Financial Leasing Company Ltd., Hangzhou, 310016, China; School of Finance, Hubei University of Economics, Wuhan, 430205, China; Jinling Institute of Technology, Sch…	Song Y., Hubei University of Economics, School of Information and Communication Engineering, Wuhan, 430205, China, Research Center of Internet Financial Information Engineering Technology of Hubei Province, Wuhan, 430205, China; Sun C., China Huarong Financial Leasing Company Ltd., Hangzhou, 310016, China; Peng Y., Research Center of Internet Financial Information Engineering Technology of Hubei …	New technologies such as Internet, cloud computing, artificial intelligence (AI) and blockchain have greatly promoted the innovation of financial industry structure and paradigm, improved the efficiency of financial services and brought the spillover of the financial technology (FinTech) risk. The existing financial regulation methods cannot meet the needs of the development of FinTech, therefore…	Blockchain; FinTech; Multidimensional trust; Trust mechanism	Distributed computer systems; Finance; Network security; Peer to peer networks; Trusted computing; Block-chain; Index; Index evaluations; Indices systems; Multi-dimensional trust; Peer-to-peer computing; Security; Trust index; Trust mechanism; Smart contract					National Office for Philosophy and Social Sciences, NPOPSS, (21BJY147)	This work was supported by the National Social Science Foundation of China under Grant 21BJY147.	Zhang P., Zhou M., Security and trust in blockchains: Architecture, key technologies, and open issues, IEEE Trans. Computat. Social Syst, 7, 3, pp. 790-801, (2020); Sanka A.I., Irfan M., Huang I., Cheung R.C.C., A survey of break-through in blockchain technology: Adoptions, applications, challenges and future research, Comput. Commun, 169, pp. 179-202, (2021); Wu X., Liang J., A blockchain-based …	B. Sun; Hubei University of Economics, School of Information and Communication Engineering, Wuhan, 430205, China; email: blsun@163.com; Y. Zeng; Jinling Institute of Technology, School of Software Engineering, Nanjing, 211169, China; email: zengy@jit.edu.cn		Institute of Electrical and Electronics Engineers Inc.						21693536				English	IEEE Access	Article	Final	All Open Access; Gold Open Access	Scopus	2-s2.0-85130848067
Chen Y.; Zhang Y.; Zhou B.	Chen, Yu (57196266127); Zhang, Yayun (57210992351); Zhou, Bo (57216401531)	57196266127; 57210992351; 57216401531	Research on the risk of block chain technology in Internet finance supported by wireless network	2020	Eurasip Journal on Wireless Communications and Networking	2020	1	71				6	10.1186/s13638-020-01685-6	https://www.scopus.com/inward/record.uri?eid=2-s2.0-85082811066&doi=10.1186%2fs13638-020-01685-6&partnerID=40&md5=35bcff2fc12f48cc084c74dcc371464f	Faculty of Management and Economics, Kunming University of Science and Technology, Kunming, 650093, China; School of computer science, Yunnan Open University, Kunming, 650093, China	Chen Y., Faculty of Management and Economics, Kunming University of Science and Technology, Kunming, 650093, China; Zhang Y., School of computer science, Yunnan Open University, Kunming, 650093, China; Zhou B., Faculty of Management and Economics, Kunming University of Science and Technology, Kunming, 650093, China	In this paper, a cascaded depth learning framework is constructed. A cascaded depth model is successfully implemented by studying and analyzing the specific feature transformation, feature selection, and classifier algorithm used in the framework. A feature combination method based on enhanced feature selection and classification is proposed according to the different features learned by each lay…	Block chain; Credit risk; Internet financial risk; Wireless network	Blockchain; Cryptography; Data encapsulation; Feature extraction; Finance; Risk assessment; Wireless networks; Classification accuracy; Credit risks; Distributed technologies; Encryption algorithms; Feature selection and classification; Feature transformations; Financial Data Analysis; Financial risks; Classification (of information)							Liu X., Peng D., Wen Y., Analysis of R & D Capability of China’s Blockchain Technologies, Theoretical Economics Letters, 8, 10, (2018); Zhang W., Daim T., Zhang Q., Understanding the disruptive business model innovation of E-business microcredit: a comparative case study in China, Tech. Anal. Strat. Manag., 30, 7, pp. 765-777, (2018); 11 P.M., Blockchain technology: Principles and applications, R…	B. Zhou; Faculty of Management and Economics, Kunming University of Science and Technology, Kunming, 650093, China; email: y14hu1@163.com		Springer						16871472				English	Eurasip J. Wireless Commun. Networking	Article	Final	All Open Access; Gold Open Access	Scopus	2-s2.0-85082811066
Dong M.S.	Dong, Mu Sheng (57217044225)	57217044225	Intelligent early warning of internet financial risks based on mobile computing	2020	International Journal of Mobile Computing and Multimedia Communications	11	2		61	78	17	4	10.4018/IJMCMC.2020040104	https://www.scopus.com/inward/record.uri?eid=2-s2.0-85085921636&doi=10.4018%2fIJMCMC.2020040104&partnerID=40&md5=b5e1af2082dfd2268f6b9715e4d123aa	Collaborative Innovation Center for Green Development in the Wulin San, Yangtze Normal University, China	Dong M.S., Collaborative Innovation Center for Green Development in the Wulin San, Yangtze Normal University, China	In order to establish the early warning model of internet finance, K-means algorithm improved by quantum evolutionary is used in this paper to divide risk early-warning interval by combining with the given initial value and the value-at-risk measured by China's well-known internet finance company. With the characteristics of parallelism and randomness, quantization algorithm is introduced into K-…	Big Data; Intelligent Early-Warning; Internet Finance; Risk	Evolutionary algorithms; Finance; Risk assessment; Value engineering; Diversity of populations; Early-warning models; Financial companies; Financial institution; Optimal segmentation; Original algorithms; Quantization algorithms; Risk prediction models; K-means clustering							Han Z., Adaptive k-means initialization method based on data density, Computer Applications and Software, 31, 2, pp. 182-187, (2014); Hu Y., Yi D., Xiao H., Research on internet financial risk early warning based on big data analysis, Modern Management Science, 2, 4, pp. 3-5, (2014); Juan B., Xin, Research on the particularity of internet financial risk and its supervision strategy, Journal of Ce…			IGI Global						19379412				English	Int. J.Mob. Comput. Multimedia Commun.	Article	Final		Scopus	2-s2.0-85085921636
Du G.; Elston F.	Du, Guansan (57219780536); Elston, Frank (57807070000)	57219780536; 57807070000	Financial risk assessment to improve the accuracy of financial prediction in the internet financial industry using data analytics models	2022	Operations Management Research	15	4-3月		925	940	15	2	10.1007/s12063-022-00293-5	https://www.scopus.com/inward/record.uri?eid=2-s2.0-85134301332&doi=10.1007%2fs12063-022-00293-5&partnerID=40&md5=9ddfee7a835e768fd51e9e3b06989f81	School of Business, University of Southern Queensland, Toowoomba, 4350, QLD, Australia; School of International Economics and International Relations, Liaoning University, Shenyang, 110036, China	Du G., School of Business, University of Southern Queensland, Toowoomba, 4350, QLD, Australia, School of International Economics and International Relations, Liaoning University, Shenyang, 110036, China; Elston F., School of International Economics and International Relations, Liaoning University, Shenyang, 110036, China	A sound credit assessment mechanism has been explored for many years and is the key to internet finance development, and scholars divide credit assessment mechanisms into linear assessment and nonlinear assessment. The purpose is to explore the role of two important data analytics models including machine learning and deep learning in internet credit risk assessment and improve the accuracy of fi…	Credit risk assessment; Deep learning; Internet finance; Machine learning; Risk assessment management								Abdel-Basset M., El-Shahat D., El-henawy I., de Albuquerque V.H.C., Mirjalili S., A new fusion of grey wolf optimizer algorithm with a two-phase mutation for feature selection, Expert Syst Appl, 139, (2020); Akhter A., Karim M.M., Jannat S., Islam K.A., Determining factors of intention to adopt internet banking services: A study on commercial bank users in Bangladesh, Banks Bank Syst, 17, 1, pp. …	G. Du; School of Business, University of Southern Queensland, Toowoomba, 4350, Australia; email: Guansan.Du@usq.edu.au		Springer						19369735				English	Oper. Manage. Res.	Article	Final	All Open Access; Hybrid Gold Open Access	Scopus	2-s2.0-85134301332
Zhao C.; Li M.; Wang J.; Ma S.	Zhao, Chengguo (55476932100); Li, Meng (57212476380); Wang, Jun (57212478645); Ma, Shujian (34877039100)	55476932100; 57212476380; 57212478645; 34877039100	The mechanism of credit risk contagion among internet P2P lending platforms based on a SEIR model with time-lag	2021	Research in International Business and Finance	57		101407				13	10.1016/j.ribaf.2021.101407	https://www.scopus.com/inward/record.uri?eid=2-s2.0-85102756188&doi=10.1016%2fj.ribaf.2021.101407&partnerID=40&md5=c3142d70af60a097cf3cf007b2250a2c	School of Management and Economics, Nanjing Tech University, Nanjing, 211816, China; College of Safety Science and Engineering, Nanjing Tech University, Nanjing, 211816, China; School of Physical and Mathematical Sciences, Nanjing Tech University, Nanjing, 211816, China	Zhao C., School of Management and Economics, Nanjing Tech University, Nanjing, 211816, China; Li M., School of Management and Economics, Nanjing Tech University, Nanjing, 211816, China; Wang J., College of Safety Science and Engineering, Nanjing Tech University, Nanjing, 211816, China; Ma S., School of Physical and Mathematical Sciences, Nanjing Tech University, Nanjing, 211816, China	The credit risk contagion of Internet peer-to-peer (P2P) lending platforms is an important part of Internet financial risk management and supervision. This study analyzes the contagion path of credit risk in Internet P2P lending. Based on complex network theory and the theory of infectious disease dynamics, the characteristics of Internet P2P lending development are combined to construct a SEIR m…	credit risk contagion; Internet P2P lending platform; SEIR model with time lag; simulation analysis						Humanity and Social Science Youth Foundation; Social Science Foundation Project of Jiangsu Province of China, (20EYB009); Social Science Youth Foundation of Nanjing Tech University, (44204152); Ministry of Education of the People's Republic of China, MOE, (17YJC630102); Major Project of Philosophy and Social Science Research in Colleges and Universities of Jiangsu Province, (2019SJZDA063)	We wish to express our gratitude to the reviewers for their invaluable comments. This work is supported by the Key Project of Philosophy and Social Science Research in Colleges and Universities of Jiangsu Province [Grant No. 2019SJZDA063 ], the Humanity and Social Science Youth Foundation of the Ministry of Education of China [Grant No. 17YJC630102 ], the Social Science Foundation Project of Jian…	Chen T., He J., Research on credit risk contagion model based on complex network, Chin. J. Manage. Sci., 28, 11, pp. 111-117, (2014); Chen Q., Lin F., Research on descriptive information impact on borrower overdue rate—based on P2P network lending platform analysis, Macroecon. Res., 3, pp. 137-145, (2017); Chen R., Et al., Characteristics and mechanisms of not-fully marketized interest rates: evi…	J. Wang; No.30 Puzhu Road(S), Pukou District, Nanjing, 211816, China; email: jwang@njtech.edu.cn		Elsevier Ltd						2755319				English	Res. Int. Bus. Financ.	Article	Final	All Open Access; Hybrid Gold Open Access	Scopus	2-s2.0-85102756188
Cui Z.; An F.; Zhang W.	Cui, Zhanhao (57221441058); An, Fengjiao (57188842029); Zhang, Wenliang (57221440501)	57221441058; 57188842029; 57221440501	Internet financial risk assessment based on web embedded system and data mining algorithm	2021	Microprocessors and Microsystems	82		103898				10	10.1016/j.micpro.2021.103898	https://www.scopus.com/inward/record.uri?eid=2-s2.0-85099138567&doi=10.1016%2fj.micpro.2021.103898&partnerID=40&md5=cfb9fa5991409c6fdc61bdb14095b2f4	Science and Technology Finance Key Laboratory of Hebei Province, Hebei Finance University, Baoding, 071000, Hebei, China	Cui Z., Science and Technology Finance Key Laboratory of Hebei Province, Hebei Finance University, Baoding, 071000, Hebei, China; An F., Science and Technology Finance Key Laboratory of Hebei Province, Hebei Finance University, Baoding, 071000, Hebei, China; Zhang W., Science and Technology Finance Key Laboratory of Hebei Province, Hebei Finance University, Baoding, 071000, Hebei, China	The Financial requirements of the investigation and the specific design techniques for Web applications in the financial services industry Web Embedded Systems (WES) of. In discussing some of the financial services industry has decision-making technology, using data mining motives are related to the basic challenge of some typical applications using embedded design, after the realization of promp…	Classification internet regulation; Data mining algorithm; Internet financial risk; Web embedded systems	Application programs; Behavioral research; Decision making; Discriminant analysis; Embedded systems; Finance; Risk analysis; Risk assessment; Risk management; Service industry; Business operation; Data mining algorithm; Discriminant analysis model; Financial reporting; Financial requirements; Financial services industries; Management capabilities; Typical application; Data mining					Hebei financial innovation and risk management research center open fund project, (2017JDKF006, STFCIC201815)	The study was supported by (1) 2017 Hebei financial innovation and risk management research center open fund project, 2017JDKF006; (2) Open fund project of key laboratory of science and technology finance in hebei province in 2018, STFCIC201815.	Hayashi, Virtual reality technology in architectural design education system application, Sci. Eng. at RTVU, 3, (2008); Dan L., Application of virtual reality technique in environmental artistic design, J. Hunan Agric. Univ. (Natural Sciences), 8, (2008); Li Jun P., Theory oNirtual reality technology in the teaching application, J. Adult Educ., 3, (2005); Shen Xu T., Discussion of virtual reality…	Z. Cui; Science and Technology Finance Key Laboratory of Hebei Province, Hebei Finance University, Baoding, 071000, China; email: Czh182033@163.com		Elsevier B.V.						1419331		MIMID		English	Microprocessors Microsyst	Article	Final		Scopus	2-s2.0-85099138567
Xia H.; Liu J.; Zhang Z.J.	Xia, Huosong (23391245900); Liu, Jing (57220927304); Zhang, Zuopeng Justin (57924154800)	23391245900; 57220927304; 57924154800	Identifying Fintech risk through machine learning: analyzing the Q&A text of an online loan investment platform	2020	Annals of Operations Research							9	10.1007/s10479-020-03842-y	https://www.scopus.com/inward/record.uri?eid=2-s2.0-85097875638&doi=10.1007%2fs10479-020-03842-y&partnerID=40&md5=82f9aed455c797bdd3ed4c7679d758b1	School of Management, Wuhan Textile University, Wuhan, 430000, Hubei, China; Coggin College of Business, University of North Florida, Jacksonville, 32224, FL, United States	Xia H., School of Management, Wuhan Textile University, Wuhan, 430000, Hubei, China; Liu J., School of Management, Wuhan Textile University, Wuhan, 430000, Hubei, China; Zhang Z.J., Coggin College of Business, University of North Florida, Jacksonville, 32224, FL, United States	Financial risks associated with Fintech have been increasing with its significant growth in recent years. Aiming at addressing the problem of identifying risks in online lending investment under a financial technology platform, we develop a Q&A text risk recognition model based on attention mechanism and Bi-directional Long Short-Term Memory. First, the Q&A pairing on the text data set is carried…	Analytics; Attention mechanism; Bi-directional long short-term memory (BiLSTM); Fintech risk identification; Machine learning						Key Research Institute of Humanities and Social Sciences in Universities of Hubei Province, (DSS20180204); National Natural Science Foundation of China, NSFC, (71571139, 71871172)	Funding was provided by National Natural Science Foundation of China (Grant Nos. 71871172; 71571139), Research Center of Enterprise Decision Support, Key Research Institute of Humanities and Social Sciences in Universities of Hubei Province (Grant No. DSS20180204).	Ahelegbey D.F., Giudici P., Misheva D.H., Latent factor models for credit scoring in P2P systems, Physica A: Statistical Mechanics and its Applications, 522, pp. 112-121, (2019); Bag S., Tiwari M.K., Chan F.T.S., Predicting the consumer’s purchase intention of durable goods: An attribute-level analysis, Journal of Business Research, 94, pp. 408-419, (2019); Bahdanau D., Cho K., Bengio Y., Neural …	Z.J. Zhang; Coggin College of Business, University of North Florida, Jacksonville, 32224, United States; email: justin.zhang@unf.edu		Springer						2545330				English	Ann. Oper. Res.	Article	Article in press		Scopus	2-s2.0-85097875638
Li Q.; Cai D.; Wang H.	Li, Qian (36062654700); Cai, Dongdong (43261024800); Wang, He (57207241907)	36062654700; 43261024800; 57207241907	Study on network finance risk on the basis of logit model	2012	Advances in Intelligent and Soft Computing	136			213	220	7	0	10.1007/978-3-642-27711-5_29	https://www.scopus.com/inward/record.uri?eid=2-s2.0-84860182537&doi=10.1007%2f978-3-642-27711-5_29&partnerID=40&md5=34473bab1fb8ef2c0ee4ab5a492b70f2	School of Economics, Shenyang University of Technology, Shenyang, Liaoning, China	Li Q., School of Economics, Shenyang University of Technology, Shenyang, Liaoning, China; Cai D., School of Economics, Shenyang University of Technology, Shenyang, Liaoning, China; Wang H., School of Economics, Shenyang University of Technology, Shenyang, Liaoning, China	Recently, network financial risks in china have developed very quickly. However, through logit model empirical analysis, this paper argues that there are still many problems in the network financial development china, such as laws and regulations problem, security problem, network infrastructure problem, etc. To solve these problems, on the financial perspective, this paper considers that we shou…	Independent t test; Multivariate logit model; Network finance; Risk	Finance; Industry; Laws and legislation; Mathematical models; Network security; Risk assessment; Risks; Credit risks; Dual model; Empirical analysis; Finance risks; Financial development; Financial risks; Laws and regulations; Listed companies; Logit models; Network infrastructure; Security problems; T-tests; Problem solving							Smith T.F., Waterman M.S., Identification of common molecular subsequences (periodical style, Journal of Finance, 40, 2, pp. 101-119, (1999); May P., Ehrlich H.C., Steinke T., ZIB structure prediction pipeline: Composing a complex biological workflow through web services (periodical style, Journal of Financial Economics, 63, 1, pp. 98-115, (2000); Coates J.M., Gurnell M., Sarnyai Z., From molecul…	Q. Li; School of Economics, Shenyang University of Technology, Shenyang, Liaoning, China; email: linghuqian@qq.com	Tan H.; School of Electronic Engineering, Wuhan Institute of Technology, Wuhan							18675662	978-364227710-8			English	Adv. Intell. Soft Comput.	Article	Final		Scopus	2-s2.0-84860182537
Hu J.; Wang Z.; Chen J.; Dai Y.	Hu, Junjie (57216490625); Wang, Zhanquan (57057892400); Chen, Jiequan (57216488614); Dai, Yonghui (36805666600)	57216490625; 57057892400; 57216488614; 36805666600	A community partitioning algorithm based on network enhancement	2021	Connection Science	33	1		42	61	19	11	10.1080/09540091.2020.1753172	https://www.scopus.com/inward/record.uri?eid=2-s2.0-85083639027&doi=10.1080%2f09540091.2020.1753172&partnerID=40&md5=6ec3666af31be54ff66af8c7b6b2503c	Department of Computer Science and Engineering, East China University of Science and Technology, Shanghai, China; Management School, Shanghai University of International Business and Economics, Shanghai, China	Hu J., Department of Computer Science and Engineering, East China University of Science and Technology, Shanghai, China; Wang Z., Department of Computer Science and Engineering, East China University of Science and Technology, Shanghai, China; Chen J., Department of Computer Science and Engineering, East China University of Science and Technology, Shanghai, China; Dai Y., Management School, Shang…	In recent years, as an effective method to mine information from the complex network, community discovery has been widely used in social network, financial risk control and other fields. However, the existing community discovery algorithms are not effective in dealing with complex network which always contains fuzzy community structure. With the help of graph convolution, the proposed algorithm d…	Community partitioning; connectivity; graph convolution; network enhancement; symmetric doubly stochastic matrix	Eigenvalues and eigenfunctions; Graph algorithms; Linear transformations; Mathematical transformations; Stochastic systems; Community discoveries; Community structures; Doubly stochastic matrix; Financial risks; Fuzzy community structures; Mine information; Non-linear transformations; Partitioning algorithms; Complex networks					Shanghai Philosophy and Social Sciences Plan, (2018BGL023); Ministry of Education of the People's Republic of China, MOE, (19JZD010)	This work was supported by Major Project of Philosophy and Social Science Research, Ministry of Education of China [grant number 19JZD010]; project of Shanghai Philosophy and Social Sciences Plan [grant number 2018BGL023].	Adamic L.A., Glance N., Proceedings of the 3rd International Workshop on Link Discovery, (2005); Bagrow J.P., Evaluating local community methods in networks, Journal of Statistical Mechanics: Theory and Experiment, 2008, 5, (2008); Blondel V.D., Guillaume J.-L., Lambiotte R., Lefebvre E., Fast unfolding of communities in large networks, Journal of Statistical Mechanics: Theory and Experiment, 200…	Z. Wang; Department of Computer Science and Engineering, East China University of Science and Technology, Shanghai, 200237, China; email: zhqwang@ecust.edu.cn		Taylor and Francis Ltd.						9540091				English	Connect. Sci.	Article	Final		Scopus	2-s2.0-85083639027
Li X.; Xu X.; Liu J.; Dong J.; Lu J.	Li, Xuerong (57216538202); Xu, Xiaoyue (57838214100); Liu, Jiaqi (57218350061); Dong, Jichang (14008186200); Lu, Jinhu (7601562455)	57216538202; 57838214100; 57218350061; 14008186200; 7601562455	Multilayer Financial Complex Networks and Their Applications	2022	IEEE Transactions on Circuits and Systems I: Regular Papers	69	10		4103	4116	13	0	10.1109/TCSI.2022.3187694	https://www.scopus.com/inward/record.uri?eid=2-s2.0-85135767389&doi=10.1109%2fTCSI.2022.3187694&partnerID=40&md5=e91fc7d967b3d744fc13be9ec56f4dee	Chinese Academy of Sciences, Academy of Mathematics and System Science, Beijing, 100190, China; University of Chinese Academy of Sciences, Sino-Danish College, Beijing, 100049, China; University of Chinese Academy of Sciences, School of Economics and Management, Beijing, 100190, China; Beihang University, School of Automation Science and Electrical Engineering, Beijing, 100191, China; Amss, Chine…	Li X., Chinese Academy of Sciences, Academy of Mathematics and System Science, Beijing, 100190, China; Xu X., University of Chinese Academy of Sciences, Sino-Danish College, Beijing, 100049, China; Liu J., University of Chinese Academy of Sciences, School of Economics and Management, Beijing, 100190, China; Dong J., University of Chinese Academy of Sciences, School of Economics and Management, Be…	In the context of global integration, the theory of financial complex networks has made significant contributions to the establishment of stable financial systems and effective regulatory systems. This survey paper presents a systematic methodology for the multi-layer financial complex networks and their applications. Several typical financial networks in existing research are first summarized: t…	Financial networks; maximum entropy approach; multi-layer networks; risk contagion; spillover effects	Biological systems; Complex networks; Finance; International trade; Network layers; Biological system modeling; Financial networks; Financial system; Global integration; Maximum-entropy approaches; Multi-layer network; Regulatory systems; Risk contagion; Spillover effects; Urban areas; Maximum entropy methods							Zhu G., Liu K., Gu H., Luo W., Lu J., Observer-based eventtriggered formation control of multi-agent systems with switching directed topologies, IEEE Trans. Circuits Syst. I, Reg. Papers, 69, 3, pp. 1323-1332, (2022); Li X., Liu J., Dong J., Lu L., Lu J., Exploring impact factors of risk contagion in venture capital markets: A complex network approach, IEEE Trans. Circuits Syst. I, Reg. Papers, 6…	J. Lu; Beihang University, School of Automation Science and Electrical Engineering, Beijing, 100191, China; email: jhlu@iss.ac.cn		Institute of Electrical and Electronics Engineers Inc.						15498328				English	IEEE Trans. Circuits Syst. Regul. Pap.	Article	Final		Scopus	2-s2.0-85135767389
