# Supplementary material for: Machine learning in internet financial risk management: A systematic literature review
Source: PLoS One. 2024 Apr 16;19(4):e0300195. doi: 10.1371/journal.pone.0300195 (PMC11020399; doi:10.1371/journal.pone.0300195)
Supplement: S3 File — (XLS) [file pone.0300195.s003.xls]

## Sheet: savedrecs
Publication Type	Authors	Book Authors	Book Editors	Book Group Authors	Author Full Names	Book Author Full Names	Group Authors	Article Title	Source Title	Book Series Title	Book Series Subtitle	Language	Document Type	Conference Title	Conference Date	Conference Location	Conference Sponsor	Conference Host	Author Keywords	Keywords Plus	Abstract	Addresses	Affiliations	Reprint Addresses	Email Addresses	Researcher Ids	ORCIDs	Funding Orgs	Funding Name Preferred	Funding Text	Cited References	Cited Reference Count	Times Cited, WoS Core	Times Cited, All Databases	180 Day Usage Count	Since 2013 Usage Count	Publisher	Publisher City	Publisher Address	ISSN	eISSN	ISBN	Journal Abbreviation	Journal ISO Abbreviation	Publication Date	Publication Year	Volume	Issue	Part Number
J	Li, Z; Lau, WY; Bahri, ENA				Li, Zeng; Lau, Wee-Yeap; Bahri, Elya Nabila Abdul			Internet financial risk assessment in China based on a particle swarm optimization-analytic hierarchy process and fuzzy comprehensive evaluation	JOURNAL OF RISK MODEL VALIDATION			English	Article						internet finance; risk assessment; analytical hierarchy process; fuzzy comprehensive evaluation method; credit risk	AHP; SYSTEM	The combination of finance with the internet has expanded the boundaries and markets of financial services. Due to the problems of virtualization and information technology dependence, the risk management of internet finance is more complicated than that of traditional finance. Based on the identification of China's internet financial risk, this study establishes a comprehensive evaluation system…	[Li, Zeng; Lau, Wee-Yeap; Bahri, Elya Nabila Abdul] Univ Malaya, Fac Business & Econ, Kuala Lumpur 50603, Malaysia; [Li, Zeng] Henan Inst Technol, Fac Management, Xinxiang 453003, Henan, Peoples R China	Universiti Malaya; Henan Institute of Technology	Lau, WY (通讯作者)，Univ Malaya, Fac Business & Econ, Kuala Lumpur 50603, Malaysia.	zengli0105@gmail.com; wylau@um.edu.my; elyanabila@um.edu.my	LAU, WEE YEAP/B-2772-2010; Abdul Bahri, Elya Nabila/W-2315-2019; ZENG, LI/ISU-3639-2023	LAU, WEE YEAP/0000-0002-3447-9895; Abdul Bahri, Elya Nabila/0000-0003-1547-0745; ZENG, LI/0000-0002-6968-0089					51	0	0	11	11	INCISIVE MEDIA	LONDON	HAYMARKET HOUSE, 28-29 HAYMARKET, LONDON, SW1Y 4RX, ENGLAND	1753-9579	1753-9587		J RISK MODEL VALIDAT	J. Risk Model Valid.	MAR	2023	17	1
J	Chen, LC; Jiang, R				Chen, Liancheng; Jiang, Rong			Internet Financial Risk Model Evaluation and Control Decision Based on Big Data	WIRELESS COMMUNICATIONS & MOBILE COMPUTING			English	Article							SYSTEM	Internet finance is the application of advanced information technology to traditional finance. Internet finance is accelerating its growth, and its performance is most obvious in the financial market. The Internet financial reduces costs of traditional financial, which makes it more civilian. The unstable factors of Internet finance, such as regulation, credit reporting, and network security, lea…	[Chen, Liancheng] Jose Rizal Univ, Mandaluyong City 1552, Philippines; [Jiang, Rong] Northern Univ Malaysia, Suntuk Town 06010, Malaysia	Jose Rizal University	Chen, LC (通讯作者)，Jose Rizal Univ, Mandaluyong City 1552, Philippines.	chenliancheng@alu.scu.edu.cn							23	0	0	35	48	WILEY-HINDAWI	LONDON	ADAM HOUSE, 3RD FL, 1 FITZROY SQ, LONDON, WIT 5HE, ENGLAND	1530-8669	1530-8677		WIREL COMMUN MOB COM	Wirel. Commun. Mob. Comput.	AUG 13	2022	2022
J	Feng, R; Qu, XE				Feng, Ran; Qu, Xiaoe			Analyzing the Internet financial market risk management using data mining and deep learning methods	JOURNAL OF ENTERPRISE INFORMATION MANAGEMENT			English	Article						Internet finance; Market risk management; Data mining technologies; Radial basis function; Ant colony optimization	DISSIPATIVE ANALYSIS; HEALTH	Purpose To identify and analyze the occurrence of Internet financial market risk, data mining technology is combined with deep learning to process and analyze. The market risk management of the Internet is to improve the management level of Internet financial risk, improve the policy of Internet financial supervision and promote the healthy development of Internet finance. Design/methodology/appr…	[Feng, Ran; Qu, Xiaoe] Xi An Jiao Tong Univ, Xian, Peoples R China	Xi'an Jiaotong University	Feng, R (通讯作者)，Xi An Jiao Tong Univ, Xian, Peoples R China.	fengran@stu.xjtu.edu.cn; quxiaoe.1964@mail.xjtu.edu.cn	Feng, Ran/HPE-3363-2023		project of Effect measurement, long-term mechanism and realization path of high-quality development of the digital economy in Shaanxi Province [2021D054]	project of Effect measurement, long-term mechanism and realization path of high-quality development of the digital economy in Shaanxi Province	This work was supported by the project of Effect measurement, long-term mechanism and realization path of high-quality development of the digital economy in Shaanxi Province (No. 2021D054).		56	5	5	5	36	EMERALD GROUP PUBLISHING LTD	BINGLEY	HOWARD HOUSE, WAGON LANE, BINGLEY BD16 1WA, W YORKSHIRE, ENGLAND	1741-0398	1758-7409		J ENTERP INF MANAG	J. Enterp. Inf. Manag.	JUN 20	2022	35	4/5
J	Goyal, KA; Mertiya, T; Bishnoi, S				Goyal, Krishn A.; Mertiya, Teena; Bishnoi, Sudha			Global Journey of FinTech Industry alongside Cyber Attacks	PACIFIC BUSINESS REVIEW INTERNATIONAL			English	Article						FinTech; Cyber categories; Security standards		FinTech is one of the most rapidly evolving industries, affecting almost every industry. Because of its widespread coverage, it has also been exposed to a variety of threats, which is dangerous for both the organization and the consumers. Countries are incurring significant financial losses as a result of cyber attacks. Besides India is a potential victim of true digital natives both as the world…	[Goyal, Krishn A.; Mertiya, Teena] Jai Narain Vyas Univ, Dept Business Finance & Econ, Jodhpur, India; [Goyal, Krishn A.] Jai Narain Vyas Univ, Inst Evening Studies, Jodhpur, India; [Bishnoi, Sudha] Jai Narain Vyas Univ, Dept Management Studies, Jodhpur, India	Jai Narain Vyas University Jodhpur; Jai Narain Vyas University Jodhpur; Jai Narain Vyas University Jodhpur	Mertiya, T (通讯作者)，Jai Narain Vyas Univ, Dept Business Finance & Econ, Jodhpur, India.	kag.bfe@jnvu.edu.in; teenamertiya97@gmail.com; sudh9156@gmail.com	Goyal, Prof. Krishn Awatar/HKM-3824-2023	Goyal, Prof. Krishn Awatar/0000-0002-9880-7763					30	0	0	0	0	PACIFIC INST MANAGEMENT	RAJASTHAN	PACIFIC HILLS, PRATAP NAGAR EXTENSION, AIR PORT RD, UDAIPUR, RAJASTHAN, 313 001, INDIA	0974-438X			PAC BUS REV INT	Pac. Bus. Rev. Int.	APR	2023	15	10
J	Xie, HX; Shi, YF				Xie, Hengxin; Shi, Yufeng			A Big Data Technique for Internet Financial Risk Control	MOBILE INFORMATION SYSTEMS			English	Article								The danger of losing funds on an investment or business enterprise is referred to as financial risk. Credit risk, liquidity risk, and operational risk are some of the most prevalent and different financial hazards. Financial risk control is an organizational activity that seeks to detect, monitor, and manage exposure to different risks associated with the usage of financial services. Conventional…	[Xie, Hengxin; Shi, Yufeng] Shandong Univ Finance & Econ, Sch Stat, Jinan 250014, Peoples R China; [Shi, Yufeng] Shandong Univ, Inst Financial Studies, Jinan 250100, Peoples R China	Shandong University of Finance & Economics; Shandong University	Shi, YF (通讯作者)，Shandong Univ Finance & Econ, Sch Stat, Jinan 250014, Peoples R China.;Shi, YF (通讯作者)，Shandong Univ, Inst Financial Studies, Jinan 250100, Peoples R China.	xhx900705@mail.sdufe.edu.cn			National Key R&D Program of China [2018YFA0703900]; National Natural Science Foundation of China [11871309]	National Key R&D Program of China; National Natural Science Foundation of China(National Natural Science Foundation of China (NSFC))	This work was supported by the National Key R&D Program of China (Grant no. 2018YFA0703900) and the National Natural Science Foundation of China (Grant no. 11871309).		20	0	0	20	30	HINDAWI LTD	LONDON	ADAM HOUSE, 3RD FLR, 1 FITZROY SQ, LONDON, W1T 5HF, ENGLAND	1574-017X	1875-905X		MOB INF SYST	Mob. Inf. Syst.	JUL 15	2022	2022
J	Cao, YL				Cao Yanli			Internet financial supervision based on machine learning and improved neural network	JOURNAL OF INTELLIGENT & FUZZY SYSTEMS			English	Article						Machine learning; improved neural network; Internet; financial supervision	BIG DATA; PREDICTION; ANALYTICS	The research on the risk pricing of Internet finance online loans not only enriches the theory and methods of online loan pricing, but also helps to improve the level of online loan risk pricing. In order to improve the efficiency of Internet financial supervision, this article builds an Internet financial supervision system based on machine learning algorithms and improved neural network algorit…	[Cao Yanli] Nanjing Audit Univ, Sch Finance, Nanjing, Jiangsu, Peoples R China	Nanjing Audit University	Cao, YL (通讯作者)，Nanjing Audit Univ, Nanjing, Jiangsu, Peoples R China.	cylnau@sina.com			Superiority Discipline of Jiangsu Province's Universities and Colleges, Third Phase of Applied Economics of Nanjing Audit University [2018 87]; Major Tendering Projects of National Social Sciences Fund, A Theoretical Framework of Social Sciences for the Aged, International Experience and Research on China's Path [17ZD072]; School of Government Audit, Nanjing Audit University, An Audit Research in…	Superiority Discipline of Jiangsu Province's Universities and Colleges, Third Phase of Applied Economics of Nanjing Audit University; Major Tendering Projects of National Social Sciences Fund, A Theoretical Framework of Social Sciences for the Aged, International Experience and Research on China's Path; School of Government Audit, Nanjing Audit University, An Audit Research into the Protection of…	(1) Superiority Discipline of Jiangsu Province's Universities and Colleges, Third Phase of Applied Economics of Nanjing Audit University, No. 2018 87.; (2) Major Tendering Projects of National Social Sciences Fund, A Theoretical Framework of Social Sciences for the Aged, International Experience and Research on China's Path, 17ZD072.; (3) School of Government Audit, Nanjing Audit University, An A…		29	1	1	11	35	IOS PRESS	AMSTERDAM	NIEUWE HEMWEG 6B, 1013 BG AMSTERDAM, NETHERLANDS	1064-1246	1875-8967		J INTELL FUZZY SYST	J. Intell. Fuzzy Syst.		2021	40	4
J	Guang, YQ; Li, SY; Li, QP				Guang, Yaqin; Li, Shunyong; Li, Quanping			Internet Financial Risk Monitoring and Evaluation Based on GABP Algorithm	JOURNAL OF MATHEMATICS			English	Article							GENETIC ALGORITHM; NEURAL-NETWORK; PREDICTION; RADIOMICS	Due to the generality and particularity of Internet financial risks, it is imperative for the institutions involved to establish a sound risk prevention, control, monitoring, and management system and timely identify and alert potential risks. Firstly, the importance of Internet financial risk monitoring and evaluation is expounded. Secondly, the basic principles of backpropagation (BP) neural ne…	[Guang, Yaqin] Shanxi Inst Chinese Culture, Shanxi Inst Socialism, Taiyuan 030031, Shanxi, Peoples R China; [Li, Shunyong] Shanxi Univ, Sch Math Sci, Taiyuan 030006, Shanxi, Peoples R China; [Li, Quanping] Shanxi Univ, Sch Hist & Culture, Taiyuan 030006, Shanxi, Peoples R China	Shanxi University; Shanxi University	Li, QP (通讯作者)，Shanxi Univ, Sch Hist & Culture, Taiyuan 030006, Shanxi, Peoples R China.	liquanping@sxu.edu.cn							31	0	0	3	12	HINDAWI LTD	LONDON	ADAM HOUSE, 3RD FLR, 1 FITZROY SQ, LONDON, W1T 5HF, ENGLAND	2314-4629	2314-4785		J MATH-UK	J. Math.	FEB 9	2022	2022
J	Wu, ZA; Zhou, Q; Wang, LJ; Zhao, D				Wu, Ziai; Zhou, Qiao; Wang, Lijuan; Zhao, Di			Research on internet financial risk control based on deep learning algorithm	SOFT COMPUTING			English	Article; Early Access						Deep learning algorithm; Internet; Financial risk control; System design	CREDIT	With the rapid development of Internet technology, Internet finance has entered thousands of households, bringing a lot of convenience to people's lives. As a financial model based on Internet technology, compared with traditional bank loans, online loans have lower operating costs and faster returns, so they are developing rapidly. Providing users with better and faster services while standardiz…	[Wu, Ziai; Wang, Lijuan; Zhao, Di] Chizhou Univ, Local Res Ctr Ecommerce Serv, Chizhou 247000, Anhui, Peoples R China; [Wu, Ziai] Philippine Christian Univ, Ctr Int Educ, Manila 1006, Philippines; [Zhou, Qiao] Chi Zhou Emerging Ind Grp Co, Chizhou 247000, Anhui, Peoples R China	Chizhou University	Zhou, Q (通讯作者)，Chi Zhou Emerging Ind Grp Co, Chizhou 247000, Anhui, Peoples R China.	20151815133@mail.sdufe.edu.cn			Anhui Province New Liberal Arts and New Medical Research and Reform Practice Project, Project name: E-commerce New Liberal Arts Research and Reform Practice [2020WYXM123]; Anhui Province Teaching Demonstration Class Project, Project name: E-commerce Comprehensive Practice Training [2020SJJXSFK1811]; Major Teaching Research project of Anhui Province, Project name: Research on educational Linkage r…	Anhui Province New Liberal Arts and New Medical Research and Reform Practice Project, Project name: E-commerce New Liberal Arts Research and Reform Practice; Anhui Province Teaching Demonstration Class Project, Project name: E-commerce Comprehensive Practice Training; Major Teaching Research project of Anhui Province, Project name: Research on educational Linkage reform and collaborative developm…	This work was supported by: (1) Anhui Province New Liberal Arts and New Medical Research and Reform Practice Project, Project name: E-commerce New Liberal Arts Research and Reform Practice, No. 2020WYXM123; (2) Anhui Province Teaching Demonstration Class Project, Project name: E-commerce Comprehensive Practice Training (2020SJJXSFK1811); (3) Major Teaching Research project of Anhui Province, Proj…		16	0	0	4	4	SPRINGER	NEW YORK	ONE NEW YORK PLAZA, SUITE 4600, NEW YORK, NY, UNITED STATES	1432-7643	1433-7479		SOFT COMPUT	Soft Comput.	2023 MAY 22	2023
J	Liu, ZX; Du, GS; Zhou, S; Lu, HF; Ji, H				Liu, Zixian; Du, Guansan; Zhou, Shuai; Lu, Haifeng; Ji, Han			Analysis of Internet Financial Risks Based on Deep Learning and BP Neural Network	COMPUTATIONAL ECONOMICS			English	Article						BP neural network; Deep learning; GDP growth rate; Financial risks; Early warning	MODEL; CLASSIFICATION; RECOGNITION	The study aims to analyze and forecast Internet financial risks based on the model based on deep learning and the Back Propagation Neural Network (BPNN). First, the theory of Internet financial risks is introduced and a theoretical framework for analyzing and forecasting internet financial risks is established. Second, the theory of the BPNN and the algorithms based on deep learning are introduce…	[Du, Guansan] Univ Southern Queensland, Sch Commerce, Toowoomba, Qld, Australia; [Liu, Zixian] Peoples Bank China, Operat Off, Shenyang Branch, Shenyang 110036, Peoples R China; [Liu, Zixian; Du, Guansan; Zhou, Shuai] Liaoning Univ, Sch Int Econ & Int Relat, Shenyang 110036, Peoples R China; [Lu, Haifeng; Ji, Han] Peoples Bank China, Shenyang Branch, Shenyang 110001, Peoples R China	University of Southern Queensland; People's Bank of China; Liaoning University; People's Bank of China	Liu, ZX (通讯作者)，Peoples Bank China, Operat Off, Shenyang Branch, Shenyang 110036, Peoples R China.;Liu, ZX (通讯作者)，Liaoning Univ, Sch Int Econ & Int Relat, Shenyang 110036, Peoples R China.	ygbjrwd@126.com; guansan.du@usq.edu.au; zhoushuaitc@163.com; lhf.271@163.com; melinda200788@163.com			National Social Science Fund of China [18CGJ002]; Study on Reform of International Financial Public Goods Supply under the Perspective of International Monetary Power Transitions and Financial Technology Development [18CGJ002]	National Social Science Fund of China; Study on Reform of International Financial Public Goods Supply under the Perspective of International Monetary Power Transitions and Financial Technology Development	The Study on Reform of International Financial Public Goods Supply under the Perspective of International Monetary Power Transitions and Financial Technology Development (Grant No. 18CGJ002), Financial support from the National Social Science Fund of China.		32	6	6	11	38	SPRINGER	DORDRECHT	VAN GODEWIJCKSTRAAT 30, 3311 GZ DORDRECHT, NETHERLANDS	0927-7099	1572-9974		COMPUT ECON	Comput. Econ.	APR	2022	59	4
J	Cui, ZH; An, FJ; Zhang, WL				Cui, Zhanhao; An, Fengjiao; Zhang, Wenliang			Internet financial risk assessment based on web embedded system and data mining algorithm	MICROPROCESSORS AND MICROSYSTEMS			English	Article						Web embedded systems; Internet financial risk; Data mining algorithm; Classification internet regulation		The Financial requirements of the investigation and the specific design techniques for Web applications in the financial services industry Web Embedded Systems (WES) of. In discussing some of the financial services industry has decision-making technology, using data mining motives are related to the basic challenge of some typical applications using embedded design, after the realization of promp…	[Cui, Zhanhao; An, Fengjiao; Zhang, Wenliang] Hebei Finance Univ, Sci & Technol Finance Key Lab Hebei Prov, Baoding 071000, Hebei, Peoples R China	Hebei Finance University	Cui, ZH (通讯作者)，Hebei Finance Univ, Sci & Technol Finance Key Lab Hebei Prov, Baoding 071000, Hebei, Peoples R China.	Czh182033@163.com			2017 Hebei financial innovation and risk management research center open fund project [2017JDKF006]; Open fund project of key laboratory of science and technology finance in hebei province in 2018 [STFCIC201815]	2017 Hebei financial innovation and risk management research center open fund project; Open fund project of key laboratory of science and technology finance in hebei province in 2018	The study was supported by (1) 2017 Hebei financial innovation and risk management research center open fund project, 2017JDKF006; (2) Open fund project of key laboratory of science and technology finance in hebei province in 2018, STFCIC201815.		19	3	3	4	36	ELSEVIER	AMSTERDAM	RADARWEG 29, 1043 NX AMSTERDAM, NETHERLANDS	0141-9331	1872-9436		MICROPROCESS MICROSY	Microprocess. Microsyst.	APR	2021	82
J	Qi, M; Gu, YF; Wang, Q				Qi, Meng; Gu, Yunfan; Wang, Qiong			Internet financial risk management and control based on improved rough set algorithm	JOURNAL OF COMPUTATIONAL AND APPLIED MATHEMATICS			English	Article						Improved rough set; Internet finance; Risk management and control; P2P mode; Variable precision	MODEL	With the development of the Internet, Internet finance in new P2P modes will face a great many difficulties and opportunities; so, relevant risk early-warning models need to be researched and analyzed. The early-warning analysis will not only be helpful for P2P, the new mode, but will also be worth learning by the whole Internet financial industries, and there will be a particular demonstration e…	[Qi, Meng] Shanghai Univ Polit Sci & Law, Int Law Coll, Shanghai, Peoples R China; [Gu, Yunfan] Soochow Univ, Sch Polit Sci & Publ Adm, Suzhou, Peoples R China; [Wang, Qiong] Anhui Sci & Technol Univ, Sch Management, Bengbu, Peoples R China	Shanghai University of Political Science & Law; Soochow University - China; Anhui Science & Technology University	Wang, Q (通讯作者)，Anhui Sci & Technol Univ, Sch Management, Bengbu, Peoples R China.	qimeng@shupl.edu.cn; wangqionghb@126.com	于, 于增臣/AAH-4657-2021		National Social Science Foundation, China [19BFX154]	National Social Science Foundation, China	This work was supported by National Social Science Foundation, China (No.19BFX154)		28	11	11	6	181	ELSEVIER	AMSTERDAM	RADARWEG 29, 1043 NX AMSTERDAM, NETHERLANDS	0377-0427	1879-1778		J COMPUT APPL MATH	J. Comput. Appl. Math.	MAR 1	2021	384
J	Fan, SS; Shen, YB; Peng, SN				Fan, Shuangshuang; Shen, Yanbo; Peng, Shengnan			Improved ML-Based Technique for Credit Card Scoring in Internet Financial Risk Control	COMPLEXITY			English	Article							MACHINE	With the rapid development of China's Internet finance industry and the continuous growth of transaction amount in recent years, a variety of financial risks have increased, especially credit risk in the financial industry. Also, the credit risk evaluation is usually made by using the application card scoring model, which has the shortcomings of strict data assumption and inability to process com…	[Fan, Shuangshuang; Peng, Shengnan] China Univ Min & Technol Beijing, Sch Management, Beijing 100080, Peoples R China; [Shen, Yanbo] Dahua Certified Publ Accountants, Beijing 100080, Peoples R China	China University of Mining & Technology	Fan, SS (通讯作者)，China Univ Min & Technol Beijing, Sch Management, Beijing 100080, Peoples R China.	934042440@qq.com; bls1199@163.com; bqt1900501004@student.cumtb.edu.cn	Fan, Shuangshuang/HMD-9932-2023						50	3	3	12	66	WILEY-HINDAWI	LONDON	ADAM HOUSE, 3RD FL, 1 FITZROY SQ, LONDON, WIT 5HE, ENGLAND	1076-2787	1099-0526		COMPLEXITY	Complexity	NOV 4	2020	2020
J	Nel, J; Boshoff, C				Nel, Jacques; Boshoff, Christo			ENHANCING THE USE OF INTERNET BANKING IN AN EMERGING MARKET	SOUTH AFRICAN JOURNAL OF ECONOMIC AND MANAGEMENT SCIENCES			English	Article						internet banking; actual use; high and low users; logistic regression analysis; risk; facilitating conditions	INFORMATION-TECHNOLOGY USAGE; CONSUMER ACCEPTANCE; RATIONAL CHOICE; ONLINE BANKING; PERCEIVED EASE; SELF-EFFICACY; ADOPTION; DETERMINANTS; MOTIVATION; ATTITUDES	Electronic banking services such as internet banking offer bank clients substantial benefits over traditional banking channels. Although internet banking has been around for many years, increasing the use of the service by bank clients remains a priority for many managers of internet banking services. To address this managerial concern, the study investigates the factors that contribute to the en…	[Nel, Jacques] Univ Free State, Dept Business Management, Bloemfontein, South Africa; [Boshoff, Christo] Univ Stellenbosch, Dept Business Management, ZA-7600 Stellenbosch, South Africa	University of the Free State; Stellenbosch University	Nel, J (通讯作者)，Univ Free State, Dept Business Management, Bloemfontein, South Africa.		Nel, Jacques/AAC-3927-2020	Nel, Jacques/0000-0001-6004-2446; Boshoff, Christo/0000-0002-8340-2034					52	2	2	2	56	AOSIS	Durbanville	Postnet Suite 110, Private Bag x 19, Durbanville, SOUTH AFRICA	2222-3436			S AFR J ECON MANAG S	S. Afr. J. Econ. Manag. Sci.		2014	17	5
J	Chen, Y; Zhang, YY; Zhou, B				Chen, Yu; Zhang, Yayun; Zhou, Bo			Research on the risk of block chain technology in Internet finance supported by wireless network	EURASIP JOURNAL ON WIRELESS COMMUNICATIONS AND NETWORKING			English	Article						Block chain; Internet financial risk; Credit risk; Wireless network		In this paper, a cascaded depth learning framework is constructed. A cascaded depth model is successfully implemented by studying and analyzing the specific feature transformation, feature selection, and classifier algorithm used in the framework. A feature combination method based on enhanced feature selection and classification is proposed according to the different features learned by each lay…	[Chen, Yu; Zhou, Bo] Kunming Univ Sci & Technol, Fac Management & Econ, Kunming 650093, Yunnan, Peoples R China; [Zhang, Yayun] Yunnan Open Univ, Sch Comp Sci, Kunming 650093, Yunnan, Peoples R China	Kunming University of Science & Technology	Zhou, B (通讯作者)，Kunming Univ Sci & Technol, Fac Management & Econ, Kunming 650093, Yunnan, Peoples R China.	y14hu1@163.com	zhou, bo/HGC-1179-2022						22	1	1	1	23	SPRINGER	NEW YORK	ONE NEW YORK PLAZA, SUITE 4600, NEW YORK, NY, UNITED STATES	1687-1472	1687-1499		EURASIP J WIREL COMM	EURASIP J. Wirel. Commun. Netw.	MAR 30	2020	2020	1
J	Zhao, CG; Li, M; Wang, J; Ma, SJ				Zhao, Chengguo; Li, Meng; Wang, Jun; Ma, Shujian			The mechanism of credit risk contagion among internet P2P lending platforms based on a SEIR model with time-lag	RESEARCH IN INTERNATIONAL BUSINESS AND FINANCE			English	Article						Internet P2P lending platform; credit risk contagion; SEIR model with time lag; simulation analysis		The credit risk contagion of Internet peer-to-peer (P2P) lending platforms is an important part of Internet financial risk management and supervision. This study analyzes the contagion path of credit risk in Internet P2P lending. Based on complex network theory and the theory of infectious disease dynamics, the characteristics of Internet P2P lending development are combined to construct a SEIR m…	[Zhao, Chengguo; Li, Meng] Nanjing Tech Univ, Sch Management & Econ, Nanjing 211816, Peoples R China; [Wang, Jun] Nanjing Tech Univ, Coll Safety Sci & Engn, Nanjing 211816, Peoples R China; [Ma, Shujian] Nanjing Tech Univ, Sch Phys & Math Sci, Nanjing 211816, Peoples R China	Nanjing Tech University; Nanjing Tech University; Nanjing Tech University	Wang, J (通讯作者)，30 Puzhu Rd S, Nanjing 211816, Jiangsu, Peoples R China.	zhaochengguo315@njtech.edu.cn; limengnjut@163.com; jwang@njtech.edu.cn; shujianma@njtech.edu.cn	MA, Shujian/AAF-7027-2020		Key Project of Philosophy and Social Science Research in Colleges and Universities of Jiangsu Province [2019SJZDA063]; Humanity and Social Science Youth Foundation of the Ministry of Education of China [17YJC630102]; Social Science Foundation Project of Jiangsu Province of China [20EYB009]; Social Science Youth Foundation of Nanjing Tech University [44204152]	Key Project of Philosophy and Social Science Research in Colleges and Universities of Jiangsu Province; Humanity and Social Science Youth Foundation of the Ministry of Education of China; Social Science Foundation Project of Jiangsu Province of China; Social Science Youth Foundation of Nanjing Tech University	We wish to express our gratitude to the reviewers for their invaluable comments. This work is supported by the Key Project of Philosophy and Social Science Research in Colleges and Universities of Jiangsu Province [Grant No. 2019SJZDA063] , the Humanity and Social Science Youth Foundation of the Ministry of Education of China [Grant No. 17YJC630102] , the Social Science Foundation Project of Jian…		21	12	12	8	54	ELSEVIER	AMSTERDAM	RADARWEG 29, 1043 NX AMSTERDAM, NETHERLANDS	0275-5319	1878-3384		RES INT BUS FINANC	Res. Int. Bus. Financ.	OCT	2021	57
J	Zhang, JH				Zhang, Jianhui			Dynamic Audit of Internet Finance Based on Machine Learning Algorithm	MOBILE INFORMATION SYSTEMS			English	Article							BIG DATA-ANALYSIS; RISK; SECURITY; PRIVACY; BANKING	Internet finance is a direction for the development of the new system. The existing research mostly analyzes how to build a risk early warning system from a qualitative perspective to promote a more healthy development of Internet finance companies. This paper aims to study the role of machine learning algorithm in the dynamic audit of Internet finance. It proposes Apriori algorithm, data mining,…	[Zhang, Jianhui] Xian Univ, Sch Econ & Management, Xian 710065, Shaanxi, Peoples R China	Xi'an University	Zhang, JH (通讯作者)，Xian Univ, Sch Econ & Management, Xian 710065, Shaanxi, Peoples R China.	zhangjianhui@xawl.edu.cn			Scientific Research Program - Shaanxi Provincial Education Department [13JK0160]	Scientific Research Program - Shaanxi Provincial Education Department	This work was supported by Scientific Research Program Funded by Shaanxi Provincial Education Department (Program no. 13JK0160).		26	0	0	1	7	HINDAWI LTD	LONDON	ADAM HOUSE, 3RD FLR, 1 FITZROY SQ, LONDON, W1T 5HF, ENGLAND	1574-017X	1875-905X		MOB INF SYST	Mob. Inf. Syst.	AUG 29	2022	2022
J	Wang, N; Wang, K				Wang, Na; Wang, Kai			Internet Financial Risk Management in the Context of Big Data and Artificial Intelligence	MATHEMATICAL PROBLEMS IN ENGINEERING			English	Article							DOMAIN ADAPTATION	In recent years, the emergence of big data and artificial intelligence technology has made Internet finance a brand new development model in the new era. As an emerging financial format, Internet finance plays an important role in providing people with convenient and efficient services. However, due to the late start in this regard and the imperfect related policies and regulations, China is curr…	[Wang, Na] Univ Sci & Technol Liaoning, Sch Econ & Law, Technol Liaoning Anshan China 114051, Anshan 114051, Peoples R China; [Wang, Kai] Shenyang City Univ, Sch Journalism & Commun, Shenyang 110112, Peoples R China	University of Science & Technology Liaoning	Wang, K (通讯作者)，Shenyang City Univ, Sch Journalism & Commun, Shenyang 110112, Peoples R China.	wangna_vip@outlook.com; wangkai_edu@outlook.com			Education Department of Liaoning Province [2017LNQN26]; University of Science and Technology Liaoning; [2018 RW01]	Education Department of Liaoning Province; University of Science and Technology Liaoning;	The Education Department of Liaoning Province, research on financing constraints of small and microenterprises from the perspective of Internet inclusive finance, 2017LNQN26, and University of Science and Technology Liaoning, Research on PRATT and Whitney Finance in Strategy of Rural Revitalization, 2018 RW01.		43	1	1	10	29	HINDAWI LTD	LONDON	ADAM HOUSE, 3RD FLR, 1 FITZROY SQ, LONDON, W1T 5HF, ENGLAND	1024-123X	1563-5147		MATH PROBL ENG	Math. Probl. Eng.	APR 27	2022	2022
J	Du, GS; Elston, F				Du, Guansan; Elston, Frank			Financial risk assessment to improve the accuracy of financial prediction in the internet financial industry using data analytics models	OPERATIONS MANAGEMENT RESEARCH			English	Article						Machine learning; Deep learning; Internet finance; Risk assessment management; Credit risk assessment		A sound credit assessment mechanism has been explored for many years and is the key to internet finance development, and scholars divide credit assessment mechanisms into linear assessment and nonlinear assessment. The purpose is to explore the role of two important data analytics models including machine learning and deep learning in internet credit risk assessment and improve the accuracy of fi…	[Du, Guansan] Univ Southern Queensland, Sch Business, Toowoomba, Qld 4350, Australia; [Du, Guansan; Elston, Frank] Liaoning Univ, Sch Int Econ & Int Relat, Shenyang 110036, Peoples R China	University of Southern Queensland; Liaoning University	Du, GS (通讯作者)，Liaoning Univ, Sch Int Econ & Int Relat, Shenyang 110036, Peoples R China.	Guansan.Du@usq.edu.au; Frank.Elston@usq.edu.au			CAUL	CAUL	Open Access funding enabled and organized by CAUL and its Member Institutions. This research received no external funding.		33	0	0	19	61	SPRINGER	NEW YORK	ONE NEW YORK PLAZA, SUITE 4600, NEW YORK, NY, UNITED STATES	1936-9735	1936-9743		OPER MANAGE RES	Oper. Manag. Res.	DEC	2022	15	3-4
J	Li, SB; Liu, XY; Li, CF				Li, Shuanbao; Liu, Xiaoyan; Li, Chengfei			Research on Risk Prediction Model of Internet Finance Based on Cloud Computing	JOURNAL OF MATHEMATICS			English	Article							CHINA	With the rapid development of the Internet, the traditional Internet financial risk prediction methods can no longer meet the needs of individuals and enterprises, so the concept of cloud computing arises at the historic moment. Cloud computing has subverted the traditional financial risk prediction method and has been widely studied and applied for its distributed, dynamic and autonomous charact…	[Li, Shuanbao; Liu, Xiaoyan] Henan Finance Univ, Sch Artificial Intelligence, Zhengzhou 450045, Peoples R China; [Li, Chengfei] Sichuan Univ, West China Sch Med, Chengdu 610041, Peoples R China	Henan Finance University; Sichuan University	Li, SB (通讯作者)，Henan Finance Univ, Sch Artificial Intelligence, Zhengzhou 450045, Peoples R China.	phdfuli@whu.edu.cn; liuxiaoyan@hafu.edu.cn; lichengfei@scu.edu.cn	liu, xiao/HMD-7454-2023; Liu, XiaoYan/GQA-7216-2022; liu, xiao/HKE-9880-2023		National Natural Science Foundation of China [U1636107, 61972297]; Science and Technology Project of Henan Province (China) [182102210215, 192102210288]; Soft Science Project of Henan Province (China) [182400410482]	National Natural Science Foundation of China(National Natural Science Foundation of China (NSFC)); Science and Technology Project of Henan Province (China); Soft Science Project of Henan Province (China)	AcknowledgmentsThis research was supported by the National Natural Science Foundation of China (Grant Nos. U1636107 and 61972297), the Science and Technology Project of Henan Province (China) (Grant Nos. 182102210215 and 192102210288), and the Soft Science Project of Henan Province (China) (Grant no. 182400410482).		29	1	1	4	16	HINDAWI LTD	LONDON	ADAM HOUSE, 3RD FLR, 1 FITZROY SQ, LONDON, W1T 5HF, ENGLAND	2314-4629	2314-4785		J MATH-UK	J. Math.	JAN 29	2022	2022
J	Zhao, L; Qi, RK				Zhao, Lei; Qi, Rangkun			CAN IMPROVING THE QUALITY OF INFORMATION DISCLOSURE WEAKEN THE PROFESSIONAL IDENTITY DISCRIMINATION IN THE P2P LENDING MARKET?	TRANSFORMATIONS IN BUSINESS & ECONOMICS			English	Article						P2P; professional identity discrimination; information disclosure quality	GENDER DISCRIMINATION; CREDIT; FINANCE; OWNERSHIP; ACCESS; WOMEN; TOOL	Identity discrimination has received considerable attention in the financial market but existing studies have neglected the possibility of professional identity discrimination in the peer-to-peer (P2P) lending market. This possibility was explored by analysing the relationship between information disclosure quality and professional identity discrimination as well as the risk identification abilit…	[Zhao, Lei] Zhengzhou Univ Aeronaut, Sch Accounting, 15 West Wenyuan Rd, Zhengdong New Dist 450046, Henan, Peoples R China; [Qi, Rangkun] Zhongnan Univ Econ & Law, Sch Finance, 182 Nanhu Ave, Wuhan 430073, Hubei, Peoples R China	Zhengzhou University of Aeronautics; Zhongnan University of Economics & Law	Qi, RK (通讯作者)，Zhongnan Univ Econ & Law, Sch Finance, 182 Nanhu Ave, Wuhan 430073, Hubei, Peoples R China.	leizhao180@163.com; rangkun@126.com		Qi, Rangkun/0000-0001-9048-4739					35	4	4	1	16	VILNIUS UNIV	VILNIUS	UNIVERSITETO ST 3, VILNIUS, LT-01513, LITHUANIA	1648-4460			TRANSFORM BUS ECON	Transform. Bus. Econ.		2019	18	1
J	Zhao, S				Zhao, Shuang			Analysis of internet finance development trend of Chinese e-commerce enterprises based on P2P business platform model	INTERNATIONAL JOURNAL OF TECHNOLOGY MANAGEMENT			English	Article						peer to peer business platform; P2P; Chinese e-commerce enterprises; electric commerce; internet finance; market expansion; risk management	PERFORMANCE; TRUST	With the fast growth of e-commerce in China, internet finance is becoming a new financing force and a sharp tool to solve the funding problems of unimportant and micro-enterprises. It is proposed a P2P business platform model that provide a convenient and efficient online lending platform for borrowers who are in dire need of loans and investors who lack financial channels. It works differently i…	[Zhao, Shuang] Inner Mongolia Univ Nationalities, Sch Econ, Inner Mongolia 028000, Autonomous Regi, Peoples R China	Inner Mongolia University for Nationalities	Zhao, S (通讯作者)，Inner Mongolia Univ Nationalities, Sch Econ, Inner Mongolia 028000, Autonomous Regi, Peoples R China.	kanseicn@gmail.com							23	0	0	5	36	INDERSCIENCE ENTERPRISES LTD	GENEVA	WORLD TRADE CENTER BLDG, 29 ROUTE DE PRE-BOIS, CASE POSTALE 856, CH-1215 GENEVA, SWITZERLAND	0267-5730	1741-5276		INT J TECHNOL MANAGE	Int. J. Technol. Manage.		2021	86	2-4
J	Liu, XN				Liu, Xiaonan			A Visualization Analysis on Researches of Internet Finance Credit Risk in Coastal Area	JOURNAL OF COASTAL RESEARCH			English	Article						Internet financial risk; credit risk; visualization analysis; Cite Space; key words co-occurrence analysis		As technologies of big data and blockchain advancing, the financial credit risk in the context of the Internet has become a popular research subject. This paper researches 754 journal articles on Internet financial credit risk published during the period from 2000 to 2018 as listed on CNKI.com, an academic document and paper databank in China. Cite Space, a software, is used as the research tool …	[Liu, Xiaonan] Fuzhou Univ, Sch Econ & Management, Fuzhou 350108, Peoples R China; [Liu, Xiaonan] Jimei Univ, Finance & Econ Coll, Xiamen 361021, Peoples R China	Fuzhou University; Jimei University	Liu, XN (通讯作者)，Fuzhou Univ, Sch Econ & Management, Fuzhou 350108, Peoples R China.;Liu, XN (通讯作者)，Jimei Univ, Finance & Econ Coll, Xiamen 361021, Peoples R China.	241394760@qq.com							17	14	14	5	52	COASTAL EDUCATION & RESEARCH FOUNDATION	COCONUT CREEK	5130 NW 54TH STREET, COCONUT CREEK, FL 33073 USA	0749-0208	1551-5036		J COASTAL RES	J. Coast. Res.	SUM	2020
J	Dong, MS				Dong, Mu Sheng			Intelligent Early Warning of Internet Financial Risks Based on Mobile Computing	INTERNATIONAL JOURNAL OF MOBILE COMPUTING AND MULTIMEDIA COMMUNICATIONS			English	Article						Big Data; Intelligent Early-Warning; Internet Finance; Risk		In order to establish the early warning model of internet finance, K-means algorithm improved by quantum evolutionary is used in this paper to divide risk early-warning interval by combining with the given initial value and the value-at-risk measured by China's well-known internet finance company. With the characteristics of parallelism and randomness, quantization algorithm is introduced into K-…	[Dong, Mu Sheng] Yangtze Normal Univ, Collaborat Innovat Ctr Green Dev Wulin San, Chongqing, Peoples R China	Yangtze Normal University	Dong, MS (通讯作者)，Yangtze Normal Univ, Collaborat Innovat Ctr Green Dev Wulin San, Chongqing, Peoples R China.								17	3	3	0	11	IGI GLOBAL	HERSHEY	701 E CHOCOLATE AVE, STE 200, HERSHEY, PA 17033-1240 USA	1937-9412	1937-9404		INT J MOB COMPUT MUL	Int. J. Mob. Comput. Multimed. Commun.	APR-JUN	2020	11	2
J	Zang, W				Zang, Wu			Construction of Mobile Internet Financial Risk Cautioning Framework Based on BP Neural Network	MOBILE INFORMATION SYSTEMS			English	Article							BANKS	With the emergence of the 21st-century global economy, the international financial system faces economic risks. A competitive cautioning model for financial management is required to mitigate risks and losses in the financial sector. The financial losses of the banking industry have been categorized and analyzed using the Internet of Things (IoT) and big data technologies to minimize the economic…	[Zang, Wu] Taizhou Vocat Coll Sci & Technol, Coll Accounting & Finance, Taizhou 318020, Zhejiang, Peoples R China		Zang, W (通讯作者)，Taizhou Vocat Coll Sci & Technol, Coll Accounting & Finance, Taizhou 318020, Zhejiang, Peoples R China.	2012000436@tzvcst.edu.cn	Nasarian, Elham/ISB-6863-2023						27	0	0	0	2	HINDAWI LTD	LONDON	ADAM HOUSE, 3RD FLR, 1 FITZROY SQ, LONDON, W1T 5HF, ENGLAND	1574-017X	1875-905X		MOB INF SYST	Mob. Inf. Syst.	OCT 11	2022	2022
J	Liu, MJ; Gao, RJ; Fu, W				Liu, Mingjin; Gao, Ruijie; Fu, Wei			Analysis of Internet Financial Risk Control Model Based on Machine Learning Algorithms	JOURNAL OF MATHEMATICS			English	Article							PREDICTION; DRIVEN; SECURE	On the basis of traditional credit risk control, this paper proposes the demand and direction of a new credit risk control strategy based on machine learning and relying on big data. First, on the basis of introducing the basic algorithmic principles of machine learning, we give reasons for choosing machine learning models and build a machine learning-based Internet consumer finance credit risk c…	[Liu, Mingjin] Sichuan Water Conservancy Coll, Ctr Informat Technol, Chengdu 611231, Sichuan, Peoples R China; [Gao, Ruijie] Sichuan Water Conservancy Coll, Sch Marxism, Chengdu 611231, Sichuan, Peoples R China; [Fu, Wei] Sichuan Water Conservancy Coll, Org Dept, Chengdu 611231, Sichuan, Peoples R China		Liu, MJ (通讯作者)，Sichuan Water Conservancy Coll, Ctr Informat Technol, Chengdu 611231, Sichuan, Peoples R China.	liumingjin@swcvc.edu.cn							20	0	0	5	23	HINDAWI LTD	LONDON	ADAM HOUSE, 3RD FLR, 1 FITZROY SQ, LONDON, W1T 5HF, ENGLAND	2314-4629	2314-4785		J MATH-UK	J. Math.	DEC 20	2021	2021
J	Zhang, HG; Wu, LB; Song, Y; Su, CW; Wang, QP; Su, F				Zhang, Heng-Guo; Wu, Libo; Song, Yan; Su, Chi-Wei; Wang, Qingping; Su, Fei			An Online Sequential Learning Non-parametric Value-at-Risk Model for High-Dimensional Time Series	COGNITIVE COMPUTATION			English	Article						OS-ELM; GARCH models; Value-at-Risk; High-dimensional space; Time series	NEURAL-NETWORKS; ALGORITHM; MACHINE; REGRESSION	Online Value-at-Risk (VaR) analysis in high-dimensional space remains a challenge in the era of big data. In this paper, we propose an online sequential learning non-parametric VaR model called OS-GELM which is an autonomous cognitive system. This model uses a Generalized Autoregressive Conditional Heteroskedasticity (GARCH) process and an online sequential extreme learning machine (OS-ELM) to co…	[Zhang, Heng-Guo] Fudan Univ, Sch Data Sci, Shanghai, Peoples R China; [Wu, Libo] Fudan Univ, Sch Econ, Shanghai, Peoples R China; [Wu, Libo] Fudan Univ, Sch Data Sci, Shanghai, Peoples R China; [Song, Yan] Ocean Univ China, Coll Informat Sci & Engn, Qingdao, Peoples R China; [Su, Chi-Wei] Ocean Univ China, Dept Finance, Qingdao, Peoples R China; [Wang, Qingping] Ocean Univ China, Sch Math Sci, Q…	Fudan University; Fudan University; Fudan University; Ocean University of China; Ocean University of China; Ocean University of China; University of Technology Sydney	Zhang, HG (通讯作者)，Fudan Univ, Sch Data Sci, Shanghai, Peoples R China.	zszhg@126.com	Su, Fei/GZL-6004-2022; Li, Wang/M-1612-2019	Su, Fei/0000-0002-9477-858X;	China Postdoctoral Science Foundation; National Social Science Foundation [15BJY155]; National High Technology Research and Development Program of China (863 Program) [2015AA050203]	China Postdoctoral Science Foundation(China Postdoctoral Science Foundation); National Social Science Foundation; National High Technology Research and Development Program of China (863 Program)(National High Technology Research and Development Program of China)	This research is supported by China Postdoctoral Science Foundation funded project, the National Social Science Foundation (15BJY155) and the National High Technology Research and Development Program of China (863 Program) (2015AA050203).		25	5	5	0	43	SPRINGER	NEW YORK	233 SPRING ST, NEW YORK, NY 10013 USA	1866-9956	1866-9964		COGN COMPUT	Cogn. Comput.	APR	2018	10	2
J	Pi, TL; Hu, HX; Lu, JY; Chen, X				Pi, Tianlei; Hu, Haoxuan; Lu, Jingyi; Chen, Xue			The Analysis of Fintech Risks in China: Based on Fuzzy Models	MATHEMATICS			English	Article						Fintech; fuzzy models; fuzzy analytic hierarchy process	INTERNET FINANCE DEVELOPMENT; BANKING; INNOVATION; MANAGEMENT; ECOSYSTEM; IMPACT; AHP	Fintech has not changed the nature and risk attributes of financial business. Its openness, interoperability, and other characteristics trigger the concealment, infectivity, universality and sudden characteristics of financial risk more obviously, and the potential systemic risk more complexly. This paper adopts fuzzy set analysis to conduct a comprehensive review of Fintech risk. It is found tha…	[Pi, Tianlei; Chen, Xue] Chongqing Univ, Sch Econ & Business Adm, Chongqing 400030, Peoples R China; [Hu, Haoxuan] Chongqing Univ, Sch Mat Sci & Engn, Chongqing 400030, Peoples R China; [Lu, Jingyi] Wuhan Univ, Sch Civil Engn, Wuhan 430072, Peoples R China	Chongqing University; Chongqing University; Wuhan University	Pi, TL (通讯作者)，Chongqing Univ, Sch Econ & Business Adm, Chongqing 400030, Peoples R China.	pitianlei@cqu.edu.cn; hhx17815155067@163.com; 2021202100055@whu.edu.cn; 202002021030@cqu.edu.cn	Lu, Jingyi/HJA-8999-2022	Lu, Jingyi/0000-0001-9236-4001					60	3	3	14	41	MDPI	BASEL	ST ALBAN-ANLAGE 66, CH-4052 BASEL, SWITZERLAND		2227-7390		MATHEMATICS-BASEL	Mathematics	MAY	2022	10	9
J	Cumming, DJ; Schwienbacher, A				Cumming, Douglas J.; Schwienbacher, Armin			Fintech venture capital	CORPORATE GOVERNANCE-AN INTERNATIONAL REVIEW			English	Article						Corporate Governance; International Venture Capital; Fintech; Financial Regulation; Regulatory Arbitrage	CORPORATE GOVERNANCE; EMERGING ECONOMIES; START-UPS; ENTREPRENEURSHIP; INVESTMENT; EUROPE; FIRMS; REGULATIONS; SYNDICATION; PERFORMANCE	Manuscript TypeEmpirical Research Question/IssueWhere are fintech venture capital investments taking place around the world? What is the role of institutional factors on the international allocation of fintech venture capital? Research Findings/InsightsWe document a notable change in the pattern of fintech venture capital (VC) investments around the world relative to other types of investments af…	[Cumming, Douglas J.] Florida Atlantic Univ, Coll Business, Finance & Entrepreneurship, 777 Glades Rd, Boca Raton, FL 33431 USA; [Cumming, Douglas J.] Univ Birmingham, Birmingham Business Sch, Birmingham B15 2TT, W Midlands, England; [Schwienbacher, Armin] Univ Cote Azur, SKEMA Business Sch, Dept Finance & Accounting, Ave Willy Brandt, F-59777 Lille, France	State University System of Florida; Florida Atlantic University; University of Birmingham; SKEMA Business School; UDICE-French Research Universities; Universite Cote d'Azur	Schwienbacher, A (通讯作者)，Univ Cote Azur, SKEMA Business Sch, Dept Finance & Accounting, Ave Willy Brandt, F-59777 Lille, France.	armin.schwienbacher@skema.edu	Cumming, Douglas/GYD-3400-2022		Social Sciences and Humanities Research Council of Canada	Social Sciences and Humanities Research Council of Canada(Social Sciences and Humanities Research Council of Canada (SSHRC))	The authors owe thanks to Lars Homuf, Joseph McCahery, Elisa Ughetto, Silvio Vismara, and to the conference participants at McCarthy Tetrault, Toronto, March 2016, the 4th Crowdinvesting Symposium on Financial Decision Making and the Internet at the Max Planck Institute for Innovation and Competition, Munich, November 2016, and the CGIR Workshop on Corporate Governance Implications of New Methods…		57	41	41	8	143	WILEY	HOBOKEN	111 RIVER ST, HOBOKEN 07030-5774, NJ USA	0964-8410	1467-8683		CORP GOV-OXFORD	Corp. Gov.	SEP	2018	26	5
J	Li, EM; Mao, MQ; Zhang, HF; Zheng, H				Li, Emma; Mao, Mike Qinghao; Zhang, Hong Feng; Zheng, Hao			Banks' investments in fintech ventures	JOURNAL OF BANKING & FINANCE			English	Article						Banks; Fintech ventures; IPO	CAPITAL-INVESTMENT; EQUITY; DEBT	We investigate the patterns and performance of banks' investments in fintech ventures in the United States. We document that banks, as compared to independent venture capitalists (IVCs), invest a larger proportion in fintech startups and achieve a higher IPO exit rate. The better exit performance is neither explained by banks' tendency to invest in later-round or larger deals, nor contributed by …	[Zheng, Hao] Southwestern Univ Finance & Econ, Res Inst Econ & Management, Chengdu, Peoples R China; [Li, Emma; Mao, Mike Qinghao; Zhang, Hong Feng] Deakin Univ, Dept Finance, Burwood, Australia	Southwestern University of Finance & Economics - China; Deakin University	Zheng, H (通讯作者)，Southwestern Univ Finance & Econ, Res Inst Econ & Management, Chengdu, Peoples R China.	emma.li@deakin.edu.au; mike.mao@deakin.edu.au; hong.zhang@deakin.edu.au; haozheng@swufe.edu.cn	Zheng, Hao/IQV-3278-2023	Zhang, (John) Hong Feng/0000-0001-9017-9646; Zheng, Hao/0000-0003-4966-4329					49	1	1	34	34	ELSEVIER	AMSTERDAM	RADARWEG 29, 1043 NX AMSTERDAM, NETHERLANDS	0378-4266	1872-6372		J BANK FINANC	J. Bank Financ.	APR	2023	149
J	Frederiks, AJ; Costa, S; Hulst, B; Groen, AJ				Frederiks, Arjan J.; Costa, Silvia; Hulst, Boudewijn; Groen, Aard J.			The early bird catches the worm: The role of regulatory uncertainty in early adoption of blockchain's cryptocurrency by fintech ventures	JOURNAL OF SMALL BUSINESS MANAGEMENT			English	Article; Early Access						Cryptocurrency; blockchain technology; regulatory uncertainty; entrepreneurship; technology adoption	TECHNOLOGY-BASED FIRMS; RESOURCE-BASED VIEW; CORPORATE STRATEGIES; INSTITUTIONAL-THEORY; PRINCIPAL COMPONENTS; METHOD VARIANCE; HIGH-GROWTH; BUSINESS; ENTREPRENEURSHIP; ORGANIZATIONS	Regulatory uncertainty about a technology confronts new technology-based firms (NTBFs) with questions of whether or not to adopt this technology. Following institutional theory, NTBFs are expected not to adopt a technology until regulatory uncertainty has been reduced. However, following the resource-based view, NTBFs are expected to adopt the technology under regulatory uncertainty due to limite…	[Frederiks, Arjan J.; Costa, Silvia; Hulst, Boudewijn; Groen, Aard J.] Univ Groningen, Ctr Entrepreneurship, Groningen, Netherlands	University of Groningen	Frederiks, AJ (通讯作者)，POB 72, NL-9700 AB Groningen, Netherlands.	a.j.frederiks@rug.nl	Frederiks, Arjan J./L-2632-2017	Frederiks, Arjan J./0000-0002-5443-3755; Groen, Aard/0000-0002-0888-5427; Costa, Silvia/0000-0002-8941-3471					173	2	2	8	20	TAYLOR & FRANCIS INC	PHILADELPHIA	530 WALNUT STREET, STE 850, PHILADELPHIA, PA 19106 USA	0047-2778	1540-627X		J SMALL BUS MANAGE	J. Small Bus. Manag.	2022 JUL 16	2022
J	Chen, XH; Chen, W; Lu, KB				Chen, Xiaohui; Chen, Wen; Lu, Kongbiao			Does an imbalance in the population gender ratio affect FinTech innovation?	TECHNOLOGICAL FORECASTING AND SOCIAL CHANGE			English	Article						Population gender ratio; FinTech innovation; Fintech risk	RISK ATTITUDES; WOMEN; MEN	An imbalance in the population gender ratio is a real-world problem that China faces. A related issue is how the ratio imbalance will affect FinTech innovation. Based on a theoretical analysis, this paper uses text mining and CRITIC methods to construct a provincial FinTech innovation index from 2008 to 2018 and studies the impact of the gender ratio on FinTech innovation. The results show that t…	[Chen, Xiaohui] Yibin Univ, Fac Econ & Business Adm, Yibin 640000, Sichuan, Peoples R China; [Chen, Wen] Nanjing Agr Univ, Coll Finance, 1 Weigang Rd, Nanjing 210095, Jiangsu, Peoples R China; [Lu, Kongbiao] Bank Hainan, Haikou 570203, Hinan, Peoples R China	Yibin University; Nanjing Agricultural University	Chen, W (通讯作者)，Nanjing Agr Univ, Coll Finance, 1 Weigang Rd, Nanjing 210095, Jiangsu, Peoples R China.	chenwenpku2008@163.com		Chen, Wen/0000-0002-3729-7202	National Natural Sci-ence Foundation of China; [72003157]	National Natural Sci-ence Foundation of China(National Natural Science Foundation of China (NSFC));	Acknowledgment We acknowledge the financial support of the National Natural Sci-ence Foundation of China (Grant No. 72003157) .		44	12	12	24	26	ELSEVIER SCIENCE INC	NEW YORK	STE 800, 230 PARK AVE, NEW YORK, NY 10169 USA	0040-1625	1873-5509		TECHNOL FORECAST SOC	Technol. Forecast. Soc. Chang.	MAR	2023	188
J	Li, CS				Li, Cangshu			Quantitative measurement and analysis of FinTech risk in China	ECONOMIC RESEARCH-EKONOMSKA ISTRAZIVANJA			English	Article						Conditional value at risk; FinTech; peer-to-peer; P2P; risk; conditional value at risk method	PANICS	This study took online lending as the main research object to quantitatively measure FinTech risk in China. A theoretical model was built to analyse the relationship between the assets and liabilities of peer-to-peer platforms and the risk of the entire online lending industry. The conditional value at risk method was used to measure the risk spillover effect of the online lending industry and th…	[Li, Cangshu] Dev Res Ctr State Council, Ctr Int Knowledge Dev, Beijing, Peoples R China; [Li, Cangshu] Peking Univ, Inst Digital Finance, Beijing, Peoples R China	Peking University	Li, CS (通讯作者)，Dev Res Ctr State Council, Ctr Int Knowledge Dev, Beijing, Peoples R China.;Li, CS (通讯作者)，Peking Univ, Inst Digital Finance, Beijing, Peoples R China.	li.cangshu@cikd.org			National Natural Science Foundation of China [71673296]; National Social Science Fund Major Project of China [18ZDA091]; Peking University Institute of Digital Finance Project	National Natural Science Foundation of China(National Natural Science Foundation of China (NSFC)); National Social Science Fund Major Project of China; Peking University Institute of Digital Finance Project	This work was supported by the National Natural Science Foundation of China (No. 71673296), the National Social Science Fund Major Project of China (No. 18ZDA091) and the Peking University Institute of Digital Finance Project.		32	6	6	7	49	ROUTLEDGE JOURNALS, TAYLOR & FRANCIS LTD	ABINGDON	2-4 PARK SQUARE, MILTON PARK, ABINGDON OX14 4RN, OXON, ENGLAND	1331-677X	1848-9664		ECON RES-EKON ISTRAZ	Ekon. Istraz.	DEC 31	2022	35	1
J	Xia, HS; Liu, J; Zhang, ZJ				Xia, Huosong; Liu, Jing; Zhang, Zuopeng Justin			Identifying Fintech risk through machine learning: analyzing the Q&A text of an online loan investment platform	ANNALS OF OPERATIONS RESEARCH			English	Article; Early Access						Analytics; Attention mechanism; Bi-directional long short-term memory (BiLSTM); Fintech risk identification; Machine learning	BANK RISK; LSTM; IDENTIFICATION; PREDICTION; MANAGEMENT; SYSTEM	Financial risks associated with Fintech have been increasing with its significant growth in recent years. Aiming at addressing the problem of identifying risks in online lending investment under a financial technology platform, we develop a Q&A text risk recognition model based on attention mechanism and Bi-directional Long Short-Term Memory. First, the Q&A pairing on the text data set is carried…	[Xia, Huosong; Liu, Jing] Wuhan Text Univ, Sch Management, Wuhan 430000, Hubei, Peoples R China; [Zhang, Zuopeng Justin] Univ North Florida, Coggin Coll Business, Jacksonville, FL 32224 USA	Wuhan Textile University; State University System of Florida; University of North Florida	Zhang, ZJ (通讯作者)，Univ North Florida, Coggin Coll Business, Jacksonville, FL 32224 USA.	bxxhs@sina.com; 1550793180@qq.com; justin.zhang@unf.edu	Zhang, Justin/M-9298-2019	Zhang, Justin/0000-0002-4074-9505	National Natural Science Foundation of China [71871172, 71571139]; Research Center of Enterprise Decision Support, Key Research Institute of Humanities and Social Sciences in Universities of Hubei Province [DSS20180204]	National Natural Science Foundation of China(National Natural Science Foundation of China (NSFC)); Research Center of Enterprise Decision Support, Key Research Institute of Humanities and Social Sciences in Universities of Hubei Province	Funding was provided by National Natural Science Foundation of China (Grant Nos. 71871172; 71571139), Research Center of Enterprise Decision Support, Key Research Institute of Humanities and Social Sciences in Universities of Hubei Province (Grant No. DSS20180204).		65	7	7	5	58	SPRINGER	DORDRECHT	VAN GODEWIJCKSTRAAT 30, 3311 GZ DORDRECHT, NETHERLANDS	0254-5330	1572-9338		ANN OPER RES	Ann. Oper. Res.	2020 DEC 21	2020
J	Namchoochai, R; Kiattisin, S; Ayuthaya, SDN; Arunthari, S				Namchoochai, Rachrapee; Kiattisin, Supaporn; Darakorn Na Ayuthaya, Smitti; Arunthari, Santipat			Elimination of FinTech Risks to Achieve Sustainable Quality Improvement	WIRELESS PERSONAL COMMUNICATIONS			English	Article						Financial Technology; Risk management; Startup; Sustainable management; All aspects		This paper aims to adopt the principles of sustainable risk management for both providers and users who demand to use Financial Technology (FinTech) with high security. Risk management is consider both compliance and sustainability. Moreover, FinTech is considered for financial industry and related with e-transaction or e-payment industries as well. There are certain standards (ISO31000:2018 and …	[Namchoochai, Rachrapee; Kiattisin, Supaporn; Darakorn Na Ayuthaya, Smitti; Arunthari, Santipat] Mahidol Univ, Fac Engn, Informat Technol Management, Bangkok, Nakhon Pathom, Thailand	Mahidol University	Kiattisin, S (通讯作者)，Mahidol Univ, Fac Engn, Informat Technol Management, Bangkok, Nakhon Pathom, Thailand.	rachrapee.nam@student.mahidol.ac.th; supaporn.kit@mahidol.edu; santipat.aru@mahidol.edu		Chuaysi, Buncha/0000-0002-7056-9580					20	2	2	4	41	SPRINGER	NEW YORK	ONE NEW YORK PLAZA, SUITE 4600, NEW YORK, NY, UNITED STATES	0929-6212	1572-834X		WIRELESS PERS COMMUN	Wirel. Pers. Commun.	DEC	2020	115	4
J	Bussmann, N; Giudici, P; Marinelli, D; Papenbrock, J				Bussmann, Niklas; Giudici, Paolo; Marinelli, Dimitri; Papenbrock, Jochen			Explainable AI in Fintech Risk Management	FRONTIERS IN ARTIFICIAL INTELLIGENCE			English	Article						credit risk management; explainable AI; financial technologies; peer to peer lending; logistic regression; predictive models		The paper proposes an explainable AI model that can be used in fintech riskmanagement and, in particular, in measuring the risks that arise when credit is borrowed employing peer to peer lending platforms. The model employs Shapley values, so that AI predictions are interpreted according to the underlying explanatory variables. The empirical analysis of 15,000 small and medium companies asking fo…	[Bussmann, Niklas; Marinelli, Dimitri; Papenbrock, Jochen] FIRAMIS, Frankfurt, Germany; [Bussmann, Niklas] Univ Pavia, Dept Econ & Management, Pavia, Italy; [Giudici, Paolo] Univ Pavia, Dept Econ & Management, Fintech Lab, Pavia, Italy	University of Pavia; University of Pavia	Giudici, P (通讯作者)，Univ Pavia, Dept Econ & Management, Fintech Lab, Pavia, Italy.	giudici@unipv.it	Marinelli, Dimitri/AAC-3830-2021; Giudici, Paolo/AAA-7773-2021	Giudici, Paolo/0000-0002-4198-0127	European Union's Horizon 2020 research and innovation program FINTECH: A Financial supervision and Technology compliance training programme [825215]; European Union's Horizon 2020 research and innovation programme under the Marie Sklodowska-Curie grant [750961]; Marie Curie Actions (MSCA) [750961] Funding Source: Marie Curie Actions (MSCA)	European Union's Horizon 2020 research and innovation program FINTECH: A Financial supervision and Technology compliance training programme; European Union's Horizon 2020 research and innovation programme under the Marie Sklodowska-Curie grant(Marie Curie Actions); Marie Curie Actions (MSCA)(Marie Curie Actions)	This research has received funding from the European Union's Horizon 2020 research and innovation program FINTECH: A Financial supervision and Technology compliance training programme under the grant agreement No 825215 (Topic: ICT-35-2018, Type of action: CSA), and from the European Union's Horizon 2020 research and innovation programme under the Marie Sklodowska-Curie grant agreement No 750961.		10	45	46	9	44	FRONTIERS MEDIA SA	LAUSANNE	AVENUE DU TRIBUNAL FEDERAL 34, LAUSANNE, CH-1015, SWITZERLAND		2624-8212		FRONT ARTIF INTELL	Front. Artif. Intell.		2020	3
J	Wei, L; Deng, YQ; Huang, J; Han, C; Jing, ZB				Wei, Lu; Deng, Yuqi; Huang, Jie; Han, Chen; Jing, Zhongbo			Identification and Analysis of Financial Technology Risk Factors Based on Textual Risk Disclosures	JOURNAL OF THEORETICAL AND APPLIED ELECTRONIC COMMERCE RESEARCH			English	Article						fintech; textual analysis; risk factor; Sent-LDA; risk importance; risk similarity	STOCK RETURNS; FINTECH; OIL; TRANSFORMATION; EVOLUTION; MODEL	With the development of financial technology (referred to as fintech), the risks faced by fintech companies have received increasing attention. This paper uses the Sentence Latent Dirichlet Allocation (Sent-LDA) topic model to comprehensively identify risk factors in the fintech industry based on textual risk factors disclosed in Form 10-K. Furthermore, this paper analyzes the importance of risk …	[Wei, Lu; Deng, Yuqi; Huang, Jie; Han, Chen; Jing, Zhongbo] Cent Univ Finance & Econ, Sch Management Sci & Engn, Beijing 102206, Peoples R China	Central University of Finance & Economics	Jing, ZB (通讯作者)，Cent Univ Finance & Econ, Sch Management Sci & Engn, Beijing 102206, Peoples R China.	weilu@cufe.edu.cn; 2019311520@email.cufe.edu.cn; 2019310446@emai.cufe.edu.cn; 2019311579@email.cufe.edu.cn; zbjing@cufe.edu.cn	Jing, Zhongbo/HHS-8808-2022	Han, Chen/0000-0001-8307-3835	National Natural Science Foundation of China [72001223]	National Natural Science Foundation of China(National Natural Science Foundation of China (NSFC))	This research was funded by grants from the National Natural Science Foundation of China (72001223).		41	2	2	22	51	MDPI	BASEL	ST ALBAN-ANLAGE 66, CH-4052 BASEL, SWITZERLAND	0718-1876			J THEOR APPL EL COMM	J. Theor. Appl. Electron. Commer. Res.	JUN	2022	17	2
J	Xia, HS; Lu, DQ; Lin, BQ; Nord, JH; Zhang, JZ				Xia, Huosong; Lu, Duqun; Lin, Boqiang; Nord, Jeretta Horn; Zhang, Justin Zuopeng			Trust in Fintech: Risk, Governance, and Continuance Intention	JOURNAL OF COMPUTER INFORMATION SYSTEMS			English	Article						Trust perception; fintech platform; risk perception; platform governance; information systems continuous use model	CONFIRMATORY FACTOR-ANALYSIS; SATISFACTION; ADOPTION; MODEL; INFORMATION; ACCEPTANCE; ANTECEDENTS; IMPACT; SCALE	The rapid development of Fintech (financial technology) urges Fintech platforms to better understand users' perceptions and behaviors toward Fintech use. Based on the theoretical framework of trust, risk perception, platform governance, and information system continuous use theories, we construct a model to explore how users' different trust perceptions on Fintech platforms affect their risk perc…	[Xia, Huosong; Lu, Duqun] Wuhan Text Univ, Sch Management, Wuhan, Hubei, Peoples R China; [Xia, Huosong] Univ Hubei Prov, Res Ctr Enterprise Decis Support, Key Res Inst Humanities & Social Sci, Wuhan, Hubei, Peoples R China; [Lin, Boqiang] Xiamen Univ, China Inst Studies Energy Policy, Sch Management, Xiamen, Fujian, Peoples R China; [Nord, Jeretta Horn] Oklahoma State Univ, Dept Management Sci &…	Wuhan Textile University; Xiamen University; Oklahoma State University System; Oklahoma State University Center for Health Sciences; State University System of Florida; University of North Florida	Zhang, JZ (通讯作者)，Univ North Florida, Coggin Coll Business, Dept Management, Jacksonville, FL 32224 USA.	justin.zhang@unf.edu	Lin, Boqiang/G-3960-2010; Lu, Duqun/GQI-4150-2022; Zhang, Justin/M-9298-2019	Lin, Boqiang/0000-0002-1308-400X; Zhang, Justin/0000-0002-4074-9505; Nord, Jeretta/0000-0001-7590-9022	National Natural Science Foundation of China [71871172, 72171184]	National Natural Science Foundation of China(National Natural Science Foundation of China (NSFC))	This work was supported by the National Natural Science Foundation of China [71871172; 72171184].		74	1	1	14	48	TAYLOR & FRANCIS INC	PHILADELPHIA	530 WALNUT STREET, STE 850, PHILADELPHIA, PA 19106 USA	0887-4417	2380-2057		J COMPUT INFORM SYST	J. Comput. Inf. Syst.	MAY 4	2023	63	3
J	Chen, XH; Zhang, HW; Teng, L				Chen, Xiaohui; Zhang, Hongwei; Teng, Lei			Technology risk management in fintech: underlying mechanisms and challenges	JOURNAL OF OPERATIONAL RISK			English	Article						fintech; technology risk; systemic financial risk; regulatory sandbox; underlying mechanisms	INFORMATION; REVOLUTION	Fintech risk is a risk specific to financial technologies. What is its underlying mechanism? What are the challenges? This study focuses on the foundational technology of fintech to address these questions. The results show that there are three major drivers of fintech technology risk: algorithms, the cloud and data. These three factors may have adverse effects on financial consumers, fintech inn…	[Chen, Xiaohui] Yibin Univ, Fac Econ & Business Adm, 8 Jiusheng Rd, Yibin City, Sichuan, Peoples R China; [Zhang, Hongwei] Sichuan Univ, Sch Econ, 24 Sect 1,South 1st Ring Rd, Chengdu, Sichuan, Peoples R China; [Teng, Lei] Chengdu Univ Informat Technol, Sch Stat, 10 Xingfu Rd, Chengdu, Sichuan, Peoples R China	Yibin University; Sichuan University; Chengdu University of Information Technology	Chen, XH (通讯作者)，Yibin Univ, Fac Econ & Business Adm, 8 Jiusheng Rd, Yibin City, Sichuan, Peoples R China.	m_cxh@163.com; zhanghw668@163.com; 764336501@qq.com	Zhang, Hw/HPD-4999-2023		High-level Talent Sailing Project of Yibin University (Research on Umbrella Fintech Regulatory Sandbox in China) [2021QH016]	High-level Talent Sailing Project of Yibin University (Research on Umbrella Fintech Regulatory Sandbox in China)	This study is supported by the High-level Talent Sailing Project of Yibin University (Research on Umbrella Fintech Regulatory Sandbox in China, project 2021QH016).		42	2	2	23	25	INCISIVE MEDIA	LONDON	HAYMARKET HOUSE, 28-29 HAYMARKET, LONDON, SW1Y 4RX, ENGLAND	1744-6740	1755-2710		J OPER RISK	J. Oper. Risk.	JUN	2022	17	2
J	Foglia, M; Recchioni, MC; Polinesi, G				Foglia, Matteo; Recchioni, Maria Cristina; Polinesi, Gloria			Smart Beta Allocation and Macroeconomic Variables: The Impact of COVID-19	RISKS			English	Article						financial risk management; fintech risk management; factor-based model; smart beta; market timing activity		Smart beta strategies across economic regimes seek to address inefficiencies created by market-based indices, thereby enhancing portfolio returns above traditional benchmarks. Our goal is to develop a strategy for re-hedging smart beta portfolios that shows the connection between multi-factor strategies and macroeconomic variables. This is done, first, by analyzing finite correlations between the…	[Foglia, Matteo] Eurizon Capital SGR, Risk Management Dept, I-61264 Milan, Italy; [Recchioni, Maria Cristina; Polinesi, Gloria] Univ Politecn Marche, Dept Econ & Social Sci, I-60121 Ancona, Italy	Marche Polytechnic University	Polinesi, G (通讯作者)，Univ Politecn Marche, Dept Econ & Social Sci, I-60121 Ancona, Italy.	matteo.foglia@email.it; m.c.recchioni@univpm.it; g.polinesi@univpm.it	Recchioni, Maria Cristina/A-6121-2016	Recchioni, Maria Cristina/0000-0002-9049-6964; Foglia, Matteo/0000-0001-6509-1642					30	1	1	0	4	MDPI	BASEL	ST ALBAN-ANLAGE 66, CH-4052 BASEL, SWITZERLAND		2227-9091		RISKS	Risks	FEB	2021	9	2
J	Vucinic, M; Luburic, R				Vucinic, Milena; Luburic, Radoica			Fintech, Risk-Based Thinking and Cyber Risk	JOURNAL OF CENTRAL BANKING THEORY AND PRACTICE			English	Article						Financial Technological Innovations (Fintech); Risk Management; Risk-based thinking; Cyber risk		Financial technology innovations (Fintech) are changing the provision of traditional financial services. Although they bring with them various benefits and opportunities, they also have weaknesses and pose potential threats to financial systems. The paper examines the latest developments in the area of Fintech and outlines the potential benefits and associated risks. It highlights the vital role …	[Vucinic, Milena; Luburic, Radoica] Cent Bank Montenegro, Podgorica, Montenegro	Central Bank of Montenegro	Vucinic, M (通讯作者)，Cent Bank Montenegro, Podgorica, Montenegro.	milena.vucinic@cbcg.me; radoica.luburic@cbcg.me							36	7	7	6	20	SCIENDO	WARSAW	BOGUMILA ZUGA 32A, WARSAW, MAZOVIA, POLAND	1800-9581	2336-9205		J CENT BANK THEOR PR	J. Cent. Bank Theor. Pract.	MAY 1	2022	11	2
J	Yang, D; Li, M				Yang, Dong; Li, Min			Evolutionary Approaches and the Construction of Technology-Driven Regulations	EMERGING MARKETS FINANCE AND TRADE			English	Article						fintech; regtech; technology-driven regulation		Innovation technologies have substantially changed commerce and society. A new financial industry in the form of financial technology (fintech) initiated the era of the digital economy. At the same time, inherent risks in technology-driven financial innovations, such as technical risks, information asymmetry, and even potential systemic risks, necessitate regulatory responses. However, insufficie…	[Yang, Dong] Renmin Univ China, Ctr Civil & Commercial Law, Law Sch, Beijing, Peoples R China; [Yang, Dong] Renmin Univ China, Law & Technol Inst, Law Sch, Beijing, Peoples R China; [Li, Min] Peking Univ, Law Sch, Ctr Financial Law, Beijing, Peoples R China; [Li, Min] Calif Univ, Berkeley Law Sch, Berkeley, CA USA	Renmin University of China; Renmin University of China; Peking University; University of California System; University of California Berkeley	Li, M (通讯作者)，Univ Calif Berkeley, Sch Law, Boalt Hall 7200, Berkeley, CA 94720 USA.	emily1501111033@berkeley.edu							33	22	22	2	81	ROUTLEDGE JOURNALS, TAYLOR & FRANCIS LTD	ABINGDON	2-4 PARK SQUARE, MILTON PARK, ABINGDON OX14 4RN, OXON, ENGLAND	1540-496X	1558-0938		EMERG MARK FINANC TR	Emerg. Mark. Financ. Trade		2018	54	14
J	Song, Y; Sun, CH; Peng, Y; Zeng, Y; Sun, BL				Song, Ying; Sun, Chaohao; Peng, Yun; Zeng, Yue; Sun, Baolin			Research on Multidimensional Trust Evaluation Mechanism of FinTech Based on Blockchain	IEEE ACCESS			English	Article						Blockchains; Security; Internet; Smart contracts; Indexes; Business; Peer-to-peer computing; FinTech; blockchain; multidimensional trust; trust mechanism	PROOF-OF-WORK; MANAGEMENT; INTERNET; TECHNOLOGY; CHALLENGES	New technologies such as Internet, cloud computing, artificial intelligence (AI) and blockchain have greatly promoted the innovation of financial industry structure and paradigm, improved the efficiency of financial services and brought the spillover of the financial technology (FinTech) risk. The existing financial regulation methods cannot meet the needs of the development of FinTech, therefore…	[Song, Ying; Sun, Baolin] Hubei Univ Econ, Sch Informat & Commun Engn, Wuhan 43028, Peoples R China; [Song, Ying; Peng, Yun; Sun, Baolin] Res Ctr Internet Financial Informat Engn Technol, Wuhan 430205, Peoples R China; [Sun, Chaohao] China Huarong Financial Leasing Co Ltd, Hangzhou 310016, Peoples R China; [Peng, Yun] Hubei Univ Econ, Sch Finance, Wuhan 430205, Peoples R China; [Zeng, Yue] Jinlin…	Hubei University of Economics; Hubei University of Economics; Jinling Institute of Technology	Sun, BL (通讯作者)，Hubei Univ Econ, Sch Informat & Commun Engn, Wuhan 43028, Peoples R China.;Sun, BL (通讯作者)，Res Ctr Internet Financial Informat Engn Technol, Wuhan 430205, Peoples R China.;Zeng, Y (通讯作者)，Jinling Inst Technol, Sch Software Engn, Nanjing 211169, Peoples R China.	zengy@jit.edu.cn; blsun@163.com		Sun, Baolin/0000-0002-5306-6316; ying, song/0000-0003-3788-1684; Yue, Zeng/0000-0002-2987-0398	National Social Science Foundation of China [21BJY147]	National Social Science Foundation of China(National Office of Philosophy and Social Sciences)	This work was supported by the National Social Science Foundation of China under Grant 21BJY147.		33	2	2	14	39	IEEE-INST ELECTRICAL ELECTRONICS ENGINEERS INC	PISCATAWAY	445 HOES LANE, PISCATAWAY, NJ 08855-4141 USA	2169-3536			IEEE ACCESS	IEEE Access		2022	10
J	Spigel, B				Spigel, Ben			Examining the cohesiveness and nestedness entrepreneurial ecosystems: evidence from British FinTechs	SMALL BUSINESS ECONOMICS			English	Article						Entrepreneurial ecosystems; FinTech; Opportunities; Geography	ABSORPTIVE-CAPACITY; KNOWLEDGE-BASE; CLUSTERS; GROWTH; START; CITY; HETEROGENEITY; INNOVATION; EVOLUTION; SERVICES	Plain English Summary Are entrepreneurial ecosystems made up of one cohesive community of all high-growth entrepreneurs in a region or are they made up of several nested sub-ecosystems organized around a particular sector? This seems like a minor conceptual matter, but it speaks to the heart of what entrepreneurial ecosystems are and why they matter for economic development policy. I use a new ap…	[Spigel, Ben] Univ Edinburgh, Business Sch, Edinburgh, Midlothian, Scotland	University of Edinburgh	Spigel, B (通讯作者)，Univ Edinburgh, Business Sch, Edinburgh, Midlothian, Scotland.	ben.spigel@ed.ac.uk		Spigel, Ben/0000-0002-2634-6021	Frank H. Kenan Institute of Private Enterprise Frontiers of Entrepreneurship Research Grant	Frank H. Kenan Institute of Private Enterprise Frontiers of Entrepreneurship Research Grant	This paper was funded by a Frank H. Kenan Institute of Private Enterprise Frontiers of Entrepreneurship Research Grant.; Frank H. Kenan Institute of Private Enterprise Frontiers of Entrepreneurship Research Grant		69	10	10	10	43	SPRINGER	DORDRECHT	VAN GODEWIJCKSTRAAT 30, 3311 GZ DORDRECHT, NETHERLANDS	0921-898X	1573-0913		SMALL BUS ECON	Small Bus. Econ. Group	DEC	2022	59	4
J	Yu, K				Yu, Kui			Risk Evaluation of the New Fintech Institutions in China Based on Fuzzy Analytical Hierarchy Process	MATHEMATICAL PROBLEMS IN ENGINEERING			English	Article								The ongoing digital transformation is being undertaken by the financial institutions on the upgrade in China. The risks are accumulated synchronously in the middle of establishing differentiated competitive advantages through information technology innovations by the new fintech institutions. In this study, a fuzzy analytical hierarchy process is adopted to figure out the risk evaluation of the n…	[Yu, Kui] Donghua Univ, Glorious Sun Sch Business & Management, Shanghai, Peoples R China	Donghua University	Yu, K (通讯作者)，Donghua Univ, Glorious Sun Sch Business & Management, Shanghai, Peoples R China.	yukui@dhu.edu.cn		Yu, Kui/0000-0002-7035-4619					15	0	0	3	5	HINDAWI LTD	LONDON	ADAM HOUSE, 3RD FLR, 1 FITZROY SQ, LONDON, W1T 5HF, ENGLAND	1024-123X	1563-5147		MATH PROBL ENG	Math. Probl. Eng.	JUL 8	2022	2022
J	Mirza, N; Elhoseny, M; Umar, M; Metawa, N				Mirza, Nawazish; Elhoseny, Mohamed; Umar, Muhammad; Metawa, Noura			Safeguarding FinTech innovations with machine learning: Comparative assessment of various approaches	RESEARCH IN INTERNATIONAL BUSINESS AND FINANCE			English	Article						FinTech threat attribution; Machine learning; Sustainability; Deep learning	BANKING SECTOR; INTERMEDIATION	Protecting data is paramount to the development of FinTech. Fraudulent activities can exploit weaknesses in FinTech systems, wreaking havoc on both customers and service providers. However, machine-learning approaches have the potential to spot irregularities in FinTech sys-tems, looking for red flags in economic data sets and using such red flags to inform predictive models for the detection of …	[Mirza, Nawazish] Excelia Business Sch, La Rochelle, France; [Elhoseny, Mohamed] Univ Sharjah, Coll Comp & Informat, Sharjah, U Arab Emirates; [Elhoseny, Mohamed] Mansoura Univ, Fac Comp & Informat Syst, Mansoura, Egypt; [Umar, Muhammad] Lebanese Amer Univ, Adnan Kassar Sch Business, Beirut, Lebanon; [Metawa, Noura] Univ Sharjah, Coll Business Adm, Sharjah, U Arab Emirates; [Metawa, Noura] Mansou…	University of Sharjah; Egyptian Knowledge Bank (EKB); Mansoura University; Lebanese American University; University of Sharjah; Egyptian Knowledge Bank (EKB); Mansoura University	Umar, M (通讯作者)，Lebanese Amer Univ, Adnan Kassar Sch Business, Beirut, Lebanon.	umar140287@hotmail.com	Umar, Muhammad/AFG-9168-2022	Umar, Muhammad/0000-0001-5773-5954					76	0	0	3	3	ELSEVIER	AMSTERDAM	RADARWEG 29, 1043 NX AMSTERDAM, NETHERLANDS	0275-5319	1878-3384		RES INT BUS FINANC	Res. Int. Bus. Financ.	OCT	2023	66
J	Noor, U; Anwar, Z; Amjad, T; Choo, KKR				Noor, Umara; Anwar, Zahid; Amjad, Tehmina; Choo, Kim-Kwang Raymond			A machine learning-based FinTech cyber threat attribution framework using high-level indicators of compromise	FUTURE GENERATION COMPUTER SYSTEMS-THE INTERNATIONAL JOURNAL OF ESCIENCE			English	Article						Cyber threat attribution; FinTech threat attribution; Tactics techniques and procedures; Machine learning; Deep learning neural network; Cyber threat intelligence		Cyber threat attribution identifies the source of a malicious cyber activity, which in turn informs cyber security mitigation responses and strategies. Such responses and strategies are crucial for deterring future attacks, particularly in the financial and critical infrastructure sectors. However, existing approaches generally rely on manual analysis of attack indicators obtained through approac…	[Noor, Umara; Anwar, Zahid] NUST, SEECS, Dept Comp, Islamabad, Pakistan; [Anwar, Zahid] Fontbonne Univ, Math & Comp Sci, 6800 Wydown Blvd, St Louis, MO 63105 USA; [Noor, Umara; Amjad, Tehmina] IIUI, FBAS, DCS&SE, Islamabad, Pakistan; [Choo, Kim-Kwang Raymond] Univ Texas San Antonio, Dept Informat Syst & Cyber Secur, San Antonio, TX 78249 USA	National University of Sciences & Technology - Pakistan; University of Texas System; University of Texas at San Antonio (UTSA)	Choo, KKR (通讯作者)，Univ Texas San Antonio, Dept Informat Syst & Cyber Secur, San Antonio, TX 78249 USA.	13phdunoor@seecs.nust.edu.pk; zahid.anwar@seecs.nust.edu.pk; tehminaamjad@iiu.edu.pk; raymond.choo@fulbrightmail.org	Amjad, Tehmina/GLS-0209-2022; Choo, Kim-Kwang Raymond/A-3634-2009	Choo, Kim-Kwang Raymond/0000-0001-9208-5336; Amjad, Tehmina/0000-0003-1201-498X; Anwar, Zahid/0000-0002-4608-4305	Cloud Technology Endowed Professorship	Cloud Technology Endowed Professorship	K.-K.R. Choo is supported by the Cloud Technology Endowed Professorship.		51	43	45	10	95	ELSEVIER	AMSTERDAM	RADARWEG 29, 1043 NX AMSTERDAM, NETHERLANDS	0167-739X	1872-7115		FUTURE GENER COMP SY	Futur. Gener. Comp. Syst.	JUL	2019	96
J	Li, XR; Xu, XY; Liu, JQ; Dong, JC; Lu, JH				Li, Xuerong; Xu, Xiaoyue; Liu, Jiaqi; Dong, Jichang; Lu, Jinhu			Multilayer Financial Complex Networks and Their Applications	IEEE TRANSACTIONS ON CIRCUITS AND SYSTEMS I-REGULAR PAPERS			English	Article						Couplings; Complex networks; Biological system modeling; Banking; Entropy; Analytical models; Urban areas; Financial networks; maximum entropy approach; multi-layer networks; risk contagion; spillover effects	SYSTEMIC RISK; INTERBANK MARKET; TRADE; TOPOLOGY; CONTAGION; INFORMATION; LIQUIDITY; STABILITY; MODEL	In the context of global integration, the theory of financial complex networks has made significant contributions to the establishment of stable financial systems and effective regulatory systems. This survey paper presents a systematic methodology for the multi-layer financial complex networks and their applications. Several typical financial networks in existing research are first summarized: t…	[Li, Xuerong; Lu, Jinhu] Chinese Acad Sci, Acad Math & Syst Sci, Beijing 100190, Peoples R China; [Xu, Xiaoyue] Univ Chinese Acad Sci, Sino Danish Coll, Beijing 100049, Peoples R China; [Liu, Jiaqi; Dong, Jichang] Univ Chinese Acad Sci, Sch Econ & Management, Beijing 100190, Peoples R China; [Lu, Jinhu] Beihang Univ, Sch Automat Sci & Elect Engn, Beijing 100191, Peoples R China	Chinese Academy of Sciences; Academy of Mathematics & System Sciences, CAS; Chinese Academy of Sciences; University of Chinese Academy of Sciences, CAS; Chinese Academy of Sciences; University of Chinese Academy of Sciences, CAS; Beihang University	Lu, JH (通讯作者)，Beihang Univ, Sch Automat Sci & Elect Engn, Beijing 100191, Peoples R China.	lixuerong@amss.ac.cn; xuxiaoyue21@mails.ucas.ac.cn; liujiaqi191@mails.ucas.ac.cn; jcdonglc@ucas.ac.cn; jhlu@iss.ac.cn	; Lu, Jinhu/B-6851-2013	Xu, Xiaoyue/0000-0002-0518-5759; Lu, Jinhu/0000-0003-0275-8387	National Natural Science Foundation of China [62141604, 61621003]	National Natural Science Foundation of China(National Natural Science Foundation of China (NSFC))	This work was supported in part by the National Natural Science Foundation of China under Grant 62141604 and Grant 61621003. This article was recommended by Associate Editor Y. Tang.		92	0	0	37	77	IEEE-INST ELECTRICAL ELECTRONICS ENGINEERS INC	PISCATAWAY	445 HOES LANE, PISCATAWAY, NJ 08855-4141 USA	1549-8328	1558-0806		IEEE T CIRCUITS-I	IEEE Trans. Circuits Syst. I-Regul. Pap.	OCT	2022	69	10
J	Hu, JJ; Wang, ZQ; Chen, JQ; Dai, YH				Hu, Junjie; Wang, Zhanquan; Chen, Jiequan; Dai, Yonghui			A community partitioning algorithm based on network enhancement	CONNECTION SCIENCE			English	Article						Community partitioning; network enhancement; graph convolution; connectivity; symmetric doubly stochastic matrix	COMPLEX NETWORKS	In recent years, as an effective method to mine information from the complex network, community discovery has been widely used in social network, financial risk control and other fields. However, the existing community discovery algorithms are not effective in dealing with complex network which always contains fuzzy community structure. With the help of graph convolution, the proposed algorithm d…	[Hu, Junjie; Wang, Zhanquan; Chen, Jiequan] East China Univ Sci & Technol, Dept Comp Sci & Engn, Shanghai 200237, Peoples R China; [Dai, Yonghui] Shanghai Univ Int Business & Econ, Management Sch, Shanghai, Peoples R China	East China University of Science & Technology; Shanghai University of International Business & Economics	Wang, ZQ (通讯作者)，East China Univ Sci & Technol, Dept Comp Sci & Engn, Shanghai 200237, Peoples R China.	zhqwang@ecust.edu.cn	Dai, Yonghui/HMD-2303-2023	Dai, Yonghui/0000-0002-3307-4968	Major Project of Philosophy and Social Science Research, Ministry of Education of China [19JZD010]; project of Shanghai Philosophy and Social Sciences Plan [2018BGL023]	Major Project of Philosophy and Social Science Research, Ministry of Education of China(Ministry of Education, China); project of Shanghai Philosophy and Social Sciences Plan	This work was supported by Major Project of Philosophy and Social Science Research, Ministry of Education of China [grant number 19JZD010]; project of Shanghai Philosophy and Social Sciences Plan [grant number 2018BGL023].		36	9	10	3	12	TAYLOR & FRANCIS LTD	ABINGDON	2-4 PARK SQUARE, MILTON PARK, ABINGDON OR14 4RN, OXON, ENGLAND	0954-0091	1360-0494		CONNECT SCI	Connect. Sci.	JAN 2	2021	33	1
[truncated: 22 more columns]
